# Supplementary material for: Genome-wide association mapping identifies common bunt (Tilletia caries) resistance loci in bread wheat (Triticum aestivum) accessions of the USDA National Small Grains Collection
Source: Theor Appl Genet. 2022 Jul 27;135(9):3103–15. doi: 10.1007/s00122-022-04171-3 (PMC9668943; doi:10.1007/s00122-022-04171-3)
Supplement: Supplementary file 1 — (xlsx 4208 KB) [file 122_2022_4171_MOESM1_ESM.xlsx]

## Sheet: ESM_1
Title	Genome-wide association mapping identifies common bunt (Tilletia caries) resistance loci in bread wheat (Triticum aestivum) accessions of the USDA National Small Grains Collection
Journal	Theoretical and Applied Genetics
Authors	Ehn, M., Michel, S., Morales, L., Gordon, T., Dallinger, H.G. and Buerstmayr, H.
Corresponding Author	Magdalena Ehn: magdalena.ehn@boku.ac.at
Supplementary File 1: Mean values and standard errors (SE) for phenotypic traits observed in field trials. Values for heading, plant height and CB-NI are calculated based on best linear unbiased estimates (BLUEs) across three years (2019-2021) and values for DB-NI are calculated using BLUEs reported in Gordon et al. (2020)
Subpopulationa	Headingb		Plant Height (cm)		CB-NIc		DB-NId
	mean (SE)	range	mean (SE)	range	mean (SE)	range	mean (SE)	range
1	33.0 (0.60)	25.3-40.4	94.8 (1.80)	72.6-112.4	47.6 (8.50)	0-130.5	75.3 (7.29)	0-117.1
2	32.3 (0.47)	22.2-39.9	102.2 (1.87)	76.9-123.8	15.0 (4.08)	0.2-101.2	32.6 (5.63)	0-107.5
3	33.2 (0.35)	26.6-38.4	105.4 (2.40)	71.7-138.2	12.3 (3.49)	0-95.6	63.0 (6.11)	0.1-126.5
4	32.5 (0.37)	27.7-39.9	111.4 (1.48)	89.9-138.3	4.4 (2.33)	0.1-75.8	67.7 (6.94)	0-118.2
5	30.4 (0.59)	23.3-35.9	97.5 (1.25)	82.8-119.1	49.9 (7.12)	0.1-113.0	45.2 (6.05)	0.5-108.8
6	34.8 (0.34)	29.7-38.8	98.2 (0.84)	83.6-110.5	6.3 (1.68)	0.1-53.6	5.2 (1.26)	0-33.4
a Subpopulation as reported in Gordon et al. (2020)
b Heading date in days after May 1
c Common bunt normalized incidence
d Dwarf bunt normalized incidence
References:
Gordon, T., Wang, R., Hole, D. et al. Genetic characterization and genome-wide association mapping for dwarf bunt resistance in bread wheat accessions from the USDA National Small Grains Collection. Theor Appl Genet 133, 1069–1080 (2020). https://doi.org/10.1007/s00122-020-03532-0

## Sheet: ESM_2
Supplementary File 2: Allele calls for markers which were significantly (FDR-adjusted p-value <= 0.05) associated with common bunt infection in two out of four data sets in this study. Accession ID, name, known Bt-genes and allele calls for all lines included in the bunt differential set for which SNP data was available. Resistant alleles are indicated with +, susceptible alleles with -
Accession	Name	Bt-gene	CB-1A	CB-2B	CB-7A1	CB-7A2
PI 209794	Heines VII	susceptible	-	+	+	-
PI 554101	Selection 2092	Bt1	+	+	+	+
PI 554097	Selection 1102	Bt2	-	+	+	-
Citr 6730	Ridit	Bt3	+	+	+	+
PI 11610	CI 1558	Bt4	+	+	+	+
Citr 11458	Hohenheimer	Bt5	+	+	+	+
Citr 10061	Rio	Bt6	+	+	+	+
PI 554100	Selection 50077	Bt7	-	+	+	-
PI 554120	M72-1250	Bt8	+	+	+	-
PI 554099	R63-6968	Bt9	+	+	+	-
PI 554118	R63-6982	Bt10	+	+	+	-
PI 554119	M82-2123	Bt11	-	+	+	+
PI 119333	1696	Bt12	+	+	+	+
PI 181463	Thule III	Bt13	+	+	+	+
PI 173437	7838	BtP	+	+	+	+
PI 178383	6256	Bt8,9,10	+	+	+	+
PI 476212	SM Selection 4	Unknown	+	+	+	+

## Sheet: ESM_3
Supplementary File 3: Allele frequencies in percentages for the resistance conferring alleles of markers significantly (FDR-adjusted p-value <= 0.05) associated with normalized common bunt incidence in more than one year for each subpopulation (Subpop 1-6) identified in the data set by Gordon et al. (2020)
	Subpop 1	Subpop 2	Subpop 3	Subpop 4	Subpop 5	Subpop 6
CB-1A	48.3	88.9	100	100	96.9	98
CB-2B	100	100	92	100	68.7	100
CB-7A1	79.3	100	98	100	96.9	93.9
CB-7A2	51.7	88.9	100	100	90.6	100
References:
Gordon, T., Wang, R., Hole, D. et al. Genetic characterization and genome-wide association mapping for dwarf bunt resistance in bread wheat accessions from the USDA National Small Grains Collection. Theor Appl Genet 133, 1069–1080 (2020). https://doi.org/10.1007/s00122-020-03532-0

## Sheet: ESM_4
Supplementary File 4: SNP markers significantly (FDR-adjusted p-value <= 0.05) associated with heading date in at least two out of four data sets: individual field trials in Tulln, Austria, from 2019 to 2021 or best linear unbiased estimates (BLUEs) across all three years
Marker	Chromosome	Bp-Position	Data Set	AF a	HDEb	HDLc	LODd	r²
BobWhite_c41356_62	7B	9.753.217	2019, 2021, BLUEs	82.8	32.6	34.8	4.9-6.7	0.08-0.1
Tdurum_contig9465_925	7B	9.754.261	2019, 2021, BLUEs	87.4	32.6	33.9	5.8-8.3	0.08-0.14
wsnp_CAP8_rep_c9647_4198594	7D	72.946.905	2021, BLUEs	6.3	27.9	33.2	9.6, 6.3	0.16, 0.1
a allele frequency of the early heading allele in %
b average heading date in days after May 1 (based on BLUEs) for accessions carrying the early heading allele
c average heading date in days after May 1 (based on BLUEs) for accessions carrying the late heading allele
d FDR-adjusted log10(p)-value

## Sheet: ESM_5
Supplementary File 5: Annotation data, marker effects, FDR-adjusted −log10(p) values and r2-values for all 18953 SNP markers and each CB-NI data set (2019-2021 and BLUEs across years)
SNP_Index	Physical_name..lWGSC..2018.	Chr.	Mbp	SNP	Coverage	Identity	IWB_name	Chr...Wang.et.al...2014.	cM..Wang.et.al...2014.	2019_effect	2019_-log10(p)_FDR	2019_r2	2020_effect	2020_-log10(p)_FDR	2020_r2	2021_effect	2021_-log10(p)_FDR	2021_r2	BLUEs_effect	BLUEs_-log10(p)_FDR	BLUEs_r2
SN1		Un	NA	[A/G]	NA	NA	IWB1	2A	101.97	-0.00533331	0.00980962	3.3239e-06	0.0744937	0.178377	0.000802815	-0.0112124	0.0197563	5.16072e-05	0.0319178	0.0693266	0.000146269
SN10001	BS00067277_51.1	1A	103.316	[T/C]	100	99	IWB10001.2	1B	18.85	0.0731684	0.310912	0.00203054	0.0280495	0.132189	0.000475178	0.0946113	0.390366	0.00298651	0.0518695	0.268325	0.00159391
SN10002	BS00067280_51.1	3B	367.646	[T/C]	100	98	IWB10002	2B	16.88	-0.00493631	0.0214872	1.55422e-05	-0.0141708	0.0809239	0.000195153	0.0548457	0.26699	0.00164384	0.0149311	0.0846754	0.000211931
SN10003	BS00067281_51.1	2A	763.804	[A/G]	100	99	IWB10003	2Dx	98.59	0.013849	0.0568178	0.000100974	0.0690344	0.458264	0.00371993	0.00739357	0.0262651	6.15275e-05	0.0788513	0.537834	0.00472672
SN10006	BS00067285_51.1	7D	591.204	[A/G]	100	99	\N	\N	\N	-0.0868171	0.427121	0.0033461	-0.0932198	0.54146	0.00477941	-0.0605961	0.251709	0.00149526	-0.0787972	0.430279	0.00337463
SN10007	BS00067287_51.1	1B	84.9637	[A/C]	98	99	\N	\N	\N	0.024533	0.0956809	0.000265907	0.0174126	0.0840621	0.000209344	-0.043291	0.163635	0.00073973	0.0198287	0.0958245	0.000265883
SN10013	BS00067308_51.1	5B	690.331	[A/C]	100	100	\N	\N	\N	0.0187659	0.075568	0.000172207	0.118063	0.899514	0.00986084	0.060624	0.262222	0.00159699	0.0865094	0.576081	0.00523155
SN10018	BS00067328_51.1	5B	565.899	[T/C]	100	100	IWB10018	5B	100.64	0.125967	0.414269	0.00319225	-0.0468746	0.140943	0.000532318	0.00182946	0.0043282	3.89139e-05	0.023024	0.064298	0.000127057
SN10024	BS00067337_51.1	2B	97.1889	[T/C]	100	100	IWB10024	2B	81.95	-0.0285818	0.115193	0.000372203	-0.0144289	0.0715958	0.000155493	-0.1156	0.573157	0.00531173	-0.0325808	0.175169	0.000777214
SN10025	BS00067339_51.1	1A	46.2362	[A/G]	100	99	IWB10025	1A	65.44	0.0532633	0.220864	0.0011569	-0.0136929	0.0534333	8.97557e-05	0.0331927	0.118576	0.000435311	0.0181688	0.0720208	0.000157041
SN10029	BS00067351_51.1	5A	671.271	[T/C]	100	99	IWB10029	5A	117.67	0.0187349	0.0808839	0.000195309	0.0620143	0.500093	0.00424488	-0.0208638	0.0771271	0.000219385	0.0457316	0.31866	0.00210643
SN10031	BS00067370_51.1	7A	379.031	[T/G]	100	99	IWB10031	7B	71.66	-0.113926	0.48123	0.00401298	-0.113292	0.627867	0.00593858	-0.185276	0.822515	0.00887839	-0.133663	0.723422	0.00726846
SN10035	BS00067389_51.1	4A	660.754	[T/G]	100	100	IWB10035	4A	108.72	0.130539	0.546601	0.00485514	0.022031	0.0752671	0.000170644	0.162291	0.622906	0.00599371	0.0857653	0.359242	0.0025486
SN10041	BS00067417_51.1	6B	696.468	[T/C]	100	99	IWB10041	6B	104.97	-0.0164703	0.0544866	9.32918e-05	0.0106279	0.0431882	5.987e-05	-0.00654	0.0201842	5.2179e-05	-0.0177573	0.0733804	0.000162601
SN10042	BS00067420_51.1	1A	480.756	[T/C]	100	99	IWB10042	1A	74.78	-0.0162066	0.0573667	0.000102823	-0.0257839	0.107453	0.00032776	0.0237542	0.0774753	0.000220903	-0.0112407	0.0438441	6.15506e-05
SN10043	BS00067421_51.1	1A	480.756	[T/G]	96	100	IWB10043	1A	77.78	-0.248657	2.03208	0.0282887	-0.236447	2.19461	0.0309959	-0.284723	2.28676	0.0330674	-0.256019	2.49425	0.0360692
SN10049	BS00067434_51.1	1B	409.633	[A/G]	100	100	IWB10049	1B	67.14	0.00563741	0.0156959	8.3991e-06	-0.0578359	0.230961	0.00124479	-0.175113	0.722699	0.00740942	-0.0360439	0.13279	0.000478489
SN10050	BS00067436_51.1	1A	578.204	[A/G]	94.1	100	IWB10050	1B	97.71	-0.0969183	0.355725	0.00251646	-0.0543588	0.247978	0.00140115	-0.18044	0.802291	0.008577	-0.0533843	0.239119	0.00131753
SN10054	BS00067453_51.1	5A	450.466	[T/C]	100	99	IWB10054	5A	49.73	0.0657013	0.303385	0.00195194	0.0299946	0.145029	0.00055982	0.150373	0.790867	0.00840756	0.0658572	0.369111	0.00265961
SN10055	BS00067456_51.1	4A	560.899	[A/G]	100	100	IWB10055	5A	53.47	0.152172	0.654088	0.00631118	0.102022	0.450999	0.00363049	0.190022	0.838677	0.00912049	0.122321	0.572247	0.00518043
SN10056	BS00067458_51.1	1A	589.871	[T/G]	100	100	\N	\N	\N	0.18227	1.34501	0.0168697	0.125582	1.07387	0.0125323	0.197445	1.33043	0.0168824	0.156347	1.47822	0.0189866
SN10060	BS00067483_51.1	6B	511.707	[A/G]	100	100	\N	\N	\N	0.0159268	0.0581263	0.000105404	0.0668348	0.33238	0.00225576	0.0662813	0.263271	0.00160726	0.0833882	0.438442	0.00347329
SN10065	BS00067507_51.1	1B	55.0013	[T/C]	100	99	IWB10065	1B	56.88	-0.0806784	0.416909	0.00322371	-0.00509501	0.0232818	1.81447e-05	0.00221248	0.00771327	4.03415e-05	0.0332047	0.169589	0.000734899
SN10067	BS00067515_51.1	3B	815.511	[T/C]	100	100	IWB10067	3B	139.62	-0.00709497	0.0173984	1.02813e-05	-0.087121	0.299389	0.00190731	-0.045513	0.113676	0.000406315	-0.063888	0.204113	0.00100976
SN10070	BS00067530_51.1	7B	648.924	[T/C]	100	99	IWB10070	7B	101.18	0.131528	0.886685	0.0096848	0.105257	0.84776	0.00908768	0.046453	0.20177	0.00104387	0.0943289	0.685956	0.00673819
SN10071	BS00067537_51.1	5A	472.286	[A/G]	83.2	98.8	IWB10071	5A	53.47	-0.0459571	0.161391	0.000676204	-0.0435895	0.163968	0.000693917	-0.0433405	0.143215	0.000593728	-0.0310309	0.111806	0.000351735
SN10072	BS00067540_51.1	7B	196.381	[A/C]	100	99	IWB10072	7B	71.66	0.0586775	0.214407	0.00110052	0.0308729	0.112007	0.000353267	0.0278302	0.0892279	0.000275242	0.0342473	0.125439	0.000432363
SN10074	BS00067550_51.1	5B	11.0432	[T/C]	100	98	IWB10074	5B	11.23	0.0784409	0.502142	0.00427833	0.0474761	0.363721	0.00260172	0.0923018	0.551349	0.0050185	0.0527039	0.410281	0.00313601
SN10079	BS00067564_51.1	5B	6.614	[T/C]	100	99	IWB10079	7A	42.08	-0.0673131	0.225189	0.00119519	-0.000606782	0.00211674	1.57218e-07	-0.00186803	0.0049156	3.91051e-05	0.00990604	0.0354716	4.09938e-05
SN10080	BS00067567_51.1	1B	40.8787	[A/G]	100	99	IWB10080	1B	62.58	-0.0902389	0.495598	0.00419486	-0.112589	0.965417	0.0108594	0.0219859	0.0784118	0.000225014	-0.0795616	0.57963	0.00527895
SN10084	BS00067584_51.1	2D	79.4166	[A/G]	100	100	IWB10084	2Dx	43.69	0.00711324	0.0267252	2.37729e-05	0.00578725	0.0253855	2.14742e-05	0.0437138	0.174913	0.000825607	-0.00106078	0.00450867	7.08614e-07
SN10085	BS00067586_51.1	1D	68.443	[T/C]	100	99	IWB10085	1B	60.62	0.069908	0.250441	0.00142671	0.0874575	0.368541	0.00265612	0.124973	0.495075	0.00427975	0.112831	0.510382	0.0043716
SN10087	BS00067590_51.1	6B	77.7497	[T/C]	100	99	IWB10087	6B	49.47	-0.0156006	0.0614089	0.000116884	-0.0134905	0.0713859	0.000154645	-0.0718696	0.324869	0.00224468	-0.0108431	0.0558105	9.73463e-05
SN10089	BS00067599_51.1	7B	115.244	[T/C]	100	99	IWB10089	7B	64.44	-0.0676325	0.338429	0.00232543	-0.0133503	0.061639	0.000117507	-0.0273923	0.10833	0.000375682	-0.0430155	0.226681	0.00120508
SN1009	BobWhite_c1715_887.1	1D	8.1855	[T/G]	100	98	IWB1009	1D	21.8	0.0121308	0.0519536	8.52521e-05	-0.00683677	0.0379958	4.68405e-05	-0.0214542	0.0903645	0.000280808	-0.0146894	0.0845209	0.000211219
SN10092	BS00067606_51.1	5A	1.27505	[A/G]	100	99	IWB10092	5A	15.86	-0.199484	2.06758	0.0288904	-0.0672866	0.613165	0.00573766	-0.138222	1.02892	0.0120437	-0.0888858	0.868327	0.00938325
SN10098		Un	NA	[T/G]	NA	NA	IWB10098	6A	71.98	-0.142455	0.502499	0.00428289	-0.053677	0.218	0.00112984	-0.0884159	0.263171	0.00160629	-0.068888	0.285817	0.00176712
SN10099	BS00067620_51.1	1D	42.0954	[A/G]	100	100	IWB10099	1D	67.72	0.149243	0.617302	0.00580398	0.0151233	0.0581158	0.000105188	0.159394	0.587637	0.00550842	0.0204328	0.0793644	0.000188047
SN10104	BS00067627_51.1	1B	580.538	[A/G]	100	99	IWB10104	1B	86.75	-0.0509181	0.253539	0.00145601	-0.0797828	0.605126	0.0056284	-0.137222	0.844619	0.00920978	-0.0712207	0.510546	0.0043737
SN10105	BS00067630_51.1	6A	5.22168	[T/C]	100	99	IWB10105	6A	13.45	0.061729	0.387774	0.00288113	0.0769303	0.68651	0.00675349	0.0756878	0.466413	0.00391439	0.0770444	0.678116	0.00662821
SN10106	BS00067639_51.1	3A	594.808	[A/G]	100	99	IWB10106	7A	68.19	0.0977856	0.391357	0.00292271	0.0239967	0.109764	0.000340611	0.0135141	0.0408333	9.28095e-05	0.0463821	0.230598	0.00124014
SN10108	BS00067644_51.1	6B	185.005	[A/G]	100	100	\N	\N	\N	-0.029753	0.12247	0.000415421	-0.084195	0.591675	0.00544657	-0.0549918	0.230264	0.0012947	-0.0681781	0.43981	0.0034899
SN10110	BS00067647_51.1	5A	1.27513	[T/C]	100	100	IWB10110	5A	15.86	-0.201852	2.15349	0.0303493	-0.0953494	1.0132	0.0115922	-0.150136	1.19441	0.0146743	-0.117786	1.32764	0.016542
SN10112	BS00067651_51.1	5D	521.523	[A/C]	100	99	\N	\N	\N	0.136564	0.722524	0.00727619	0.0706741	0.445349	0.0035613	0.161761	0.85486	0.00936401	0.08395	0.546553	0.0048408
SN10117	BS00067676_51.1	7A	49.3676	[A/G]	100	98	IWB10117	5A	79.92	-0.0631984	0.293622	0.00185137	0.0810899	0.494087	0.0041685	-0.0255886	0.0909908	0.000283898	0.0244864	0.115619	0.00037362
SN10118	BS00067682_51.1	7A	721.224	[T/C]	100	99	IWB10118	7A	212.66	0.0542852	0.249524	0.00141807	0.0897723	0.692378	0.00683615	0.143253	0.817921	0.00880976	0.0768559	0.549672	0.00488177
SN10120	BS00067684_51.1	2A	24.1504	[A/G]	100	99	IWB10120	2A	47.22	0.0396053	0.207108	0.00103793	0.062097	0.525829	0.00457575	0.0448508	0.21406	0.00114975	0.056444	0.454049	0.00366389
SN10124	BS00067698_51.1	2D	14.8603	[T/C]	100	100	IWB10124	2Dx	8.52	-0.27258	2.66668	0.0391337	-0.150859	1.4988	0.0193448	-0.191979	1.35772	0.0173297	-0.177611	1.77988	0.0239736
SN10126	BS00067706_51.1	1D	63.9499	[A/G]	100	99	IWB10126	1B	62.58	-0.0543522	0.172365	0.000757983	-0.0697631	0.253818	0.00145616	-0.0240073	0.0652839	0.000171023	-0.0451248	0.1516	0.000604462
SN10128	BS00067711_51.1	2A	36.9299	[A/G]	100	99	IWB10128	3A	109.95	-0.0721193	0.250625	0.00142844	-0.145645	0.722272	0.00726015	-0.126405	0.445498	0.00365291	-0.165536	0.861727	0.00928497
SN10131	BS00067724_51.1	4A	709.273	[T/G]	100	99	IWB10131	4A	127.12	-0.00888719	0.0249913	2.08657e-05	0.0627102	0.23595	0.00129001	0.10677	0.379217	0.00285614	0.102229	0.432403	0.00340024
SN10132	BS00067741_51.1	1A	590.003	[T/C]	100	99	IWB10132	1A	139.74	-0.0714014	0.419841	0.00325873	-0.0706215	0.489583	0.00411144	-0.114606	0.769059	0.00808577	-0.0687754	0.468713	0.00384521
SN10133	BS00067742_51.1	4A	16.8611	[T/C]	100	100	IWB10133	1A	83.7	-0.318626	1.35494	0.0170306	-0.278686	1.26013	0.0154757	-0.30646	1.23018	0.0152514	-0.283407	1.28567	0.0158674
SN10135	BS00067744_51.1	5B	571.636	[T/C]	100	99	IWB10135	5B	100.64	-0.111886	0.790449	0.00825826	-0.133969	1.32942	0.0165892	-0.0714278	0.369855	0.0027479	-0.139942	1.40179	0.0177413
SN10140	BS00067757_51.1	2A	69.2662	[A/G]	100	99	IWB10140	2Dx	40.05	-0.0400713	0.151388	0.000604685	-0.0451156	0.228538	0.00122302	-0.0209363	0.0661991	0.000174528	-0.00621191	0.0261438	2.27139e-05
SN10141	BS00067759_51.1	7A	247.663	[T/C]	100	99	\N	\N	\N	0.16616	0.720536	0.0072478	0.111816	0.486067	0.00406702	0.165991	0.647703	0.00633988	0.158699	0.782533	0.0081197
SN10143	BS00067769_51.1	1B	554.137	[T/C]	100	100	IWB10143	1B	81.61	0.0131119	0.0463267	6.85634e-05	0.13215	0.870417	0.00942489	0.0785867	0.319702	0.00218878	0.0861754	0.476245	0.00393916
SN10146	BS00067775_51.1	3B	377.858	[T/C]	100	99	IWB10146	4B	5.99	-0.0675756	0.415554	0.00320755	-0.0448692	0.366668	0.00263495	0.0634973	0.326521	0.00226263	-0.0445263	0.356635	0.0025195
SN10147	BS00067776_51.1	5A	410.202	[A/G]	100	99	\N	\N	\N	-0.0740565	0.320535	0.00213235	-0.0933079	0.513439	0.00441575	-0.105807	0.474749	0.00401984	-0.0770468	0.397099	0.00298123
SN10149	BS00067781_51.1	2B	42.6959	[A/C]	100	96	IWB10149	2B	65.27	0.037619	0.167555	0.000721725	0.0255505	0.125767	0.000434864	0.0977725	0.523439	0.00464874	0.0466054	0.251704	0.00143458
SN10151	BS00067792_51.1	2A	319.046	[T/C]	98	99	IWB10151	2A	104.13	0.0211989	0.0678641	0.000140959	0.031663	0.120071	0.000400281	0.0454583	0.152613	0.000659353	0.0466548	0.185553	0.00085818
SN10152	BS00067797_51.1	5A	468.468	[A/G]	100	99	IWB10152	5A	53.47	0.109549	0.425786	0.00333004	0.0093341	0.0291478	2.8084e-05	-0.0092935	0.0254722	6.01807e-05	0.0194412	0.0629124	0.000121971
SN10154	BS00067806_51.1	2D	423.854	[T/C]	100	100	IWB10154	2A	104.13	-0.20896	1.35285	0.0169967	-0.0525458	0.271765	0.00162936	-0.12775	0.608474	0.00579408	-0.0787949	0.449712	0.00361067
SN10156	BS00067808_51.1	4D	143.865	[A/G]	100	100	IWB10156	7A	126.8	-0.272689	1.03036	0.0118774	-0.300689	1.36727	0.017201	-0.400791	1.80036	0.0247296	-0.340053	1.64909	0.0217987
SN10157	BS00067814_51.1	1A	565.276	[A/G]	96	99	\N	\N	\N	-0.100542	0.446996	0.00358757	-0.142451	0.94363	0.0105276	-0.0378377	0.125769	0.000479428	-0.124778	0.768989	0.00792316
SN10158	BS00067816_51.1	Un	29.2328	[T/C]	100	100	IWB10158	5A	141.75	0.000897427	0.00222368	1.7376e-07	0.243903	1.54582	0.0201172	0.0293512	0.0746361	0.000208681	0.259666	1.66822	0.0221158
SN10160	BS00067820_51.1	2D	67.5571	[T/C]	100	99	IWB10160	2Dx	40.05	-0.054764	0.215693	0.00111168	-0.074207	0.411225	0.00315069	-0.0479043	0.164116	0.000743325	-0.0445696	0.216875	0.00111879
SN10166	BS00067836_51.1	6B	462.17	[T/G]	100	99	IWB10166	6B	66.4	-0.13001	0.879467	0.00957652	-0.0822735	0.541649	0.00478188	-0.130455	0.783232	0.00829464	-0.108192	0.788125	0.00820109
SN10170	BS00067871_51.1	6B	261.586	[A/G]	100	99	IWB10170	6B	64.71	-0.0248371	0.0849039	0.000213588	-0.00959417	0.0371734	4.49118e-05	0.136536	0.626849	0.00604847	0.0197839	0.0796786	0.000189427
SN10171	BS00067873_51.1	6B	261.586	[T/C]	100	99	IWB10171	6B	64.71	-0.0236987	0.0807255	0.000194603	-0.00728626	0.02799	2.59613e-05	0.140006	0.648696	0.00635383	0.0216537	0.0879815	0.000227398
SN10175	BS00067886_51.1	2A	276.388	[A/G]	100	99	IWB10175	2A	101.97	-0.0521488	0.0895103	0.000235368	-0.0148383	0.0247635	2.04622e-05	0.0231771	0.0367926	8.29197e-05	0.0103145	0.0171014	9.91168e-06
SN10177	BS00067895_51.1	5D	370.451	[T/C]	100	100	IWB10177	5A	53.47	0.0861989	0.382422	0.00281931	0.0858556	0.452379	0.00364743	0.116948	0.508783	0.00445719	0.0623673	0.29873	0.00189841
SN1018	BobWhite_c17212_805.1	3D	360.399	[A/G]	100	100	\N	\N	\N	0.0447382	0.137453	0.000510113	0.0163875	0.0556383	9.68875e-05	0.0304276	0.0865579	0.000262379	0.00600614	0.0195677	1.29068e-05
SN10182	BS00067907_51.1	2A	729.208	[A/C]	100	99	IWB10182	2A	132.74	-0.121897	0.719307	0.00723026	-0.10933	0.850075	0.00912204	-0.0916633	0.450567	0.00371586	-0.138171	1.18462	0.0142572
SN10185	BS00067927_51.1	2D	618.697	[A/G]	100	100	IWB10185	2Dx	82.82	-0.0828391	0.213969	0.00109673	-0.134738	0.463554	0.00378539	-0.0151239	0.0314579	7.12738e-05	-0.12423	0.413083	0.00316918
SN10187	BS00067938_51.1	4B	599.167	[A/G]	100	100	IWB10187	5B	43.56	-0.149656	1.00378	0.0114669	-0.115851	0.857905	0.00923842	-0.14063	0.798131	0.00851523	-0.130088	1.0094	0.0115208
SN10189	BS00067940_51.1	5A	26.4705	[A/G]	100	99	IWB10189	3A	136.18	-0.269855	1.32045	0.0164728	-0.0921752	0.40037	0.00302282	-0.20956	0.832399	0.00902632	-0.144564	0.723948	0.00727595
SN10193	BS00067962_51.1	2B	65.1	[T/C]	91.1	98.9	IWB10193	2B	76.7	0.215116	0.82885	0.00882291	0.171021	0.715481	0.00716341	0.28751	1.19152	0.0146276	0.150798	0.596226	0.00550181
SN10195	BS00067967_51.1	2B	725.962	[A/G]	100	100	\N	\N	\N	0.00347384	0.00975286	3.28596e-06	-0.0232043	0.0808835	0.000194973	0.0602265	0.18525	0.000907396	-0.0151983	0.0512991	8.29924e-05
SN10199		Un	NA	[A/C]	NA	NA	IWB10199	6B	91.5	0.011496	0.0481437	7.37735e-05	0.0422563	0.272956	0.00164105	-0.0172132	0.0680406	0.000181701	0.0641169	0.455818	0.00368565
SN102	BobWhite_c1072_100.1	2B	677.218	[T/C]	85.1	97.6	\N	\N	\N	-0.107676	0.668212	0.00650815	-0.0303442	0.188967	0.000886408	-0.0787261	0.400088	0.00310145	-0.0624307	0.455029	0.00367594
SN1020	BobWhite_c17220_314.1	2B	697.436	[A/G]	100	99	\N	\N	\N	-0.111678	0.445766	0.0035725	-0.0955788	0.453327	0.00365908	0.0215337	0.0605155	0.000153409	-0.0791574	0.351675	0.00246438
SN10203	BS00067997_51.1	3A	538.005	[A/G]	100	99	IWB10203	3A	90.55	-0.00620725	0.0211831	1.51153e-05	0.0218885	0.0949354	0.000261688	-0.0373146	0.127009	0.000487211	0.0528705	0.259107	0.00150489
SN10204	BS00068006_51.1	5B	508.797	[A/G]	100	100	IWB10204	5B	69.19	0.21295	0.661955	0.00642074	0.0632737	0.159506	0.000661369	0.205409	0.583234	0.00544845	0.103903	0.287392	0.00178298
SN10205	BS00068008_51.1	7B	209.646	[T/C]	100	100	\N	\N	\N	0.186514	0.909039	0.0100214	0.115591	0.536735	0.00471764	0.165273	0.695084	0.00701186	0.170912	0.92474	0.0102299
SN10206	BS00068012_51.1	3D	263.337	[A/G]	100	99	\N	\N	\N	0.0604137	0.174903	0.000777371	0.0579739	0.188595	0.00088342	0.159326	0.521192	0.00461924	0.0949609	0.338956	0.0023246
SN10207	BS00068013_51.1	4D	455.49	[A/G]	100	100	IWB10207	4D	92.75	0.169603	0.725176	0.00731411	0.101254	0.46018	0.00374361	0.10469	0.314232	0.00213006	0.0631165	0.250464	0.0014229
SN10212	BS00068032_51.1	7A	721.417	[A/G]	100	99	IWB10212	7A	212.66	-0.0122114	0.0550872	9.52455e-05	0.0349779	0.228304	0.00122093	0.0757446	0.407033	0.00318426	0.051858	0.350735	0.00245397
SN10213	BS00068033_51.1	7A	721.417	[T/G]	100	99	IWB10213	7A	212.66	0.00627093	0.0264372	2.32776e-05	0.0501062	0.326756	0.00219517	0.0536421	0.251935	0.00149743	0.0492831	0.315937	0.00207765
SN10217	BS00068050_51.1	2D	8.47861	[A/G]	100	99	IWB10217	2A	48.44	-0.229812	1.85292	0.0252663	-0.23976	2.71809	0.0399501	-0.283217	2.38916	0.0348394	-0.248511	2.85365	0.0422348
SN10220	BS00068060_51.1	7B	491.394	[A/G]	100	100	IWB10220	7B	73.79	0.0661738	0.192648	0.000917706	0.0736635	0.263711	0.00155087	0.0293011	0.0737145	0.000204792	0.0623169	0.214079	0.00109458
SN10221	BS00068069_51.1	5A	423.682	[T/C]	100	99	\N	\N	\N	-0.000810632	0.00257125	2.3214e-07	0.00229022	0.00830904	2.38872e-06	0.0128697	0.0400054	9.07094e-05	-0.0202304	0.0785985	0.000184703
SN10222	BS00068071_51.1	7B	164.076	[T/C]	100	100	IWB10222	7B	71.33	0.134593	0.685208	0.00674673	0.0808062	0.420291	0.00325853	0.0315795	0.108428	0.000376233	0.0719299	0.357936	0.00253401
SN10224	BS00068077_51.1	1B	652.469	[A/G]	100	100	IWB10224	1B	122.52	-0.0672267	0.325571	0.00218621	-0.111632	0.792993	0.00828127	-0.191724	1.24465	0.0154855	-0.130959	0.99067	0.0112333
SN10226	BS00068083_51.1	1B	546.273	[A/G]	100	99	IWB10226	1B	78.45	0.0242953	0.0724231	0.000159127	0.0748867	0.289783	0.00180916	0.0211662	0.0613601	0.000156448	0.0250203	0.0820648	0.000200041
SN10227	BS00068092_51.1	3A	6.6897	[T/C]	100	100	IWB10227	6A	41.38	-0.0331802	0.133629	0.000485235	-0.0570452	0.304954	0.00196488	-0.173169	1.05854	0.0125092	-0.0708351	0.398155	0.00299356
SN10235	BS00068108_51.1	5A	702.461	[T/C]	100	100	IWB10235	5A	144.26	0.0219836	0.096342	0.000269269	-0.0890912	0.752467	0.00769316	0.0475854	0.214947	0.00115753	-0.0613575	0.444355	0.00354521
SN1024	BobWhite_c17257_454.1	1B	492.308	[A/G]	100	100	IWB1024	1B	75.1	0.0977215	0.312693	0.00204928	0.0668911	0.239142	0.00131921	0.0738695	0.205177	0.00107286	0.0930844	0.356167	0.00251427
SN10240	BS00068142_51.1	7D	617.645	[A/C]	100	100	IWB10240	7B	144.8	0.038378	0.192164	0.00091377	-0.0368	0.223798	0.00118081	-0.0133078	0.0531279	0.000128324	-0.00857616	0.0443567	6.2932e-05
SN10245	BS00068166_51.1	6B	699.204	[T/C]	100	100	IWB10245	6B	106.13	-0.0987005	0.591413	0.00545237	-0.0635752	0.448507	0.00359994	-0.17458	1.19141	0.0146259	-0.0479321	0.30894	0.00200419
SN10246	BS00068168_51.1	Un	35.6341	[A/G]	100	99	\N	\N	\N	0.0742259	0.293765	0.00185282	0.0477619	0.210467	0.00106476	0.0321991	0.107008	0.000368274	0.0576312	0.260752	0.00152066
SN10250	BS00068178_51.1	5A	540.052	[T/C]	100	100	IWB10250	5A	70.3	-0.0456529	0.191773	0.000910595	-0.0404545	0.194588	0.000931937	0.0111022	0.0383513	8.66268e-05	0.00164954	0.00664196	1.5304e-06
SN10251	BS00068181_51.1	2B	751.183	[A/G]	100	100	IWB10251	2B	130.7	0.127516	0.801419	0.0084189	0.0412106	0.2316	0.00125056	-0.0215522	0.0837589	0.000249218	0.0646902	0.40048	0.00302074
SN10252	BS00068182_51.1	6B	403.728	[T/C]	100	100	IWB10252	1B	62.58	0.19953	0.97758	0.0110642	0.0382777	0.153596	0.000619156	0.0938374	0.321443	0.00220757	0.0360591	0.140949	0.000531761
SN10256		Un	NA	[A/G]	NA	NA	IWB10256	5B	69.19	-0.0139551	0.0538767	9.13264e-05	0.0921129	0.654965	0.00631255	0.105716	0.505938	0.00442022	0.0681672	0.430882	0.0033819
SN10257	BS00068203_51.1	2B	751.265	[T/C]	100	99	IWB10257	2Dx	82.82	0.0289268	0.0538498	9.12403e-05	-0.0363581	0.0728088	0.000160432	-0.0546971	0.103644	0.000349715	-0.0338998	0.0674456	0.000138945
SN10259	BS00068205_51.1	5B	123.758	[T/C]	100	99	IWB10259	5B	40.57	-0.180971	0.718002	0.00721163	-0.120775	0.445917	0.00356823	-0.0911882	0.277565	0.00174926	-0.104897	0.372269	0.00269541
SN10266	BS00068243_51.1	4A	603.067	[T/C]	100	99	\N	\N	\N	0.0597385	0.218349	0.00113483	0.0509383	0.24112	0.00133742	0.0301022	0.0928827	0.00029333	0.0284224	0.121264	0.000406975
SN10269	BS00068246_51.1	1B	156.265	[A/G]	100	99	IWB10269	1B	64.89	-0.21064	0.684016	0.00672993	-0.0763635	0.278887	0.00169973	-0.201278	0.565797	0.00521236	-0.162548	0.706746	0.00703149
SN10273	BS00068257_51.1	5A	395.876	[T/C]	100	99	\N	\N	\N	0.166489	0.942513	0.0105287	0.0711573	0.333476	0.00226762	0.0107526	0.035774	8.05707e-05	0.105168	0.552566	0.00491984
SN1028		Un	NA	[A/G]	NA	NA	IWB1028	3B	67.45	-0.144001	0.743402	0.00757564	-0.129261	0.769757	0.00794313	-0.158093	0.816231	0.00878454	-0.110567	0.616078	0.00577093
SN10281	BS00068309_51.1	7B	687.66	[T/G]	100	100	IWB10281	7B	121.6	0.00430077	0.016515	9.28174e-06	-0.0736922	0.515158	0.00443787	-0.12357	0.667088	0.00661319	-0.0804749	0.573094	0.00519172
SN10282	BS00068310_51.1	7B	624.784	[A/G]	100	100	IWB10282	2B	114.32	0.0506545	0.201608	0.000991602	-0.0271196	0.139053	0.000519769	0.0859239	0.347248	0.00249141	-0.00166679	0.00744229	1.91796e-06
SN10283	BS00068313_51.1	1D	79.1416	[T/G]	100	100	\N	\N	\N	-0.175861	0.857781	0.00925241	-0.197529	1.17208	0.0140744	-0.159618	0.680184	0.00679911	-0.169519	0.925681	0.0102441
SN10286	BS00068327_51.1	1B	634.416	[A/G]	100	100	IWB10286	1B	108.36	-0.137796	0.450663	0.00363258	-0.107031	0.396407	0.00297647	-0.201469	0.733265	0.00756261	-0.112522	0.4183	0.00323117
SN10292	BS00068358_51.1	1D	303.517	[A/G]	100	100	IWB10292	1A	71.1	-0.0711974	0.244127	0.00136758	-0.0787492	0.364991	0.00261602	-0.036517	0.104415	0.00035393	-0.0607728	0.262497	0.00153744
SN10297	BS00068380_51.1	1D	121.312	[A/C]	100	100	IWB10297	1B	60.62	0.214942	0.910632	0.0100454	0.168074	0.859929	0.00926854	0.339857	1.53851	0.0203222	0.183633	0.966124	0.0108581
SN10299	BS00068390_51.1	5B	399.81	[A/G]	100	99	IWB10299	5B	49.01	-0.0953527	0.541011	0.00478172	-0.0783095	0.509819	0.00436924	-0.106538	0.590892	0.00555284	-0.0929754	0.638293	0.00607515
SN10300	BS00068391_51.1	1A	543.635	[T/G]	100	99	IWB10300	1A	108.17	-0.0171901	0.0604076	0.000113327	-0.047744	0.221337	0.00115908	-0.0465538	0.162964	0.000734737	-0.0473711	0.217455	0.00112384
SN10302	BS00068393_51.1	2A	562.692	[T/C]	100	99	\N	\N	\N	-0.0884453	0.410699	0.00314985	-0.0544242	0.258002	0.00149599	-0.0532099	0.19724	0.00100576	-0.0721739	0.364231	0.00260455
SN10304	BS00068399_51.1	3B	829.264	[T/G]	96	100	IWB10304	3B	144.74	0.034639	0.163095	0.00068868	-0.0194883	0.10025	0.000289	-0.110733	0.622881	0.00599336	-0.0242827	0.126844	0.000441035
SN10307	BS00068409_51.1	4A	342.45	[A/G]	100	99	\N	\N	\N	-0.01493	0.0426082	5.84426e-05	0.0243242	0.0999574	0.000287469	-0.00940169	0.0236101	5.71673e-05	0.0536428	0.232368	0.00125609
SN10309	BS00068414_51.1	5D	368.331	[A/C]	100	99	IWB10309	5A	53.47	-0.123874	0.549241	0.0048899	-0.0683582	0.280267	0.00171348	-0.0231725	0.0715135	0.000195659	-0.0665548	0.271246	0.00162245
SN10310	BS00068415_51.1	3D	612.903	[A/G]	100	99	IWB10310	3B	144.74	-0.00256885	0.00865202	2.59243e-06	-0.0342361	0.144398	0.00055554	0.0143039	0.0457827	0.000106142	0.000926143	0.00339122	4.01912e-07
SN10312	BS00068429_51.1	1B	10.3674	[A/G]	100	99	IWB10312	1B	41.21	0.0499816	0.184139	0.00084939	-0.0728871	0.382036	0.00281005	0.104495	0.420525	0.00334675	-0.0319886	0.132896	0.000479164
SN10313	BS00068435_51.1	5A	673.549	[T/C]	100	99	IWB10313	5A	122.7	0.143557	0.487676	0.00409434	0.221789	1.18045	0.014207	0.189459	0.692289	0.00697186	0.160686	0.725914	0.00730399
SN10317	BS00068446_51.1	2A	579.696	[T/C]	100	100	IWB10317	5A	15.69	-0.0121543	0.0238266	1.9014e-05	-0.165692	0.493501	0.00416106	-0.0253477	0.0488145	0.000114957	-0.179934	0.548042	0.00486035
SN10318	BS00068456_51.1	4B	570.893	[A/G]	100	100	IWB10318	1B	60.62	-0.0636218	0.205692	0.00102594	0.0230511	0.0724993	0.000159166	0.0278632	0.0789857	0.000227552	-0.00108686	0.00316832	3.50993e-07
SN10321	BS00068469_51.1	6A	288.412	[T/C]	100	99	IWB10321	6A	79.08	-0.293607	1.03836	0.0120013	-0.233245	0.940436	0.0104791	-0.249286	0.762837	0.00799438	-0.230597	0.915668	0.010093
SN10326	BS00068485_51.1	3D	94.2395	[T/C]	100	99	IWB10326	7D	26.2	0.0317129	0.15198	0.000608837	-0.0738393	0.595184	0.00549389	0.0205789	0.0890246	0.000274252	-0.0535328	0.382523	0.00281251
SN10328	BS00068494_51.1	3B	582.467	[A/G]	100	99	IWB10328	3B	73.35	-0.0434321	0.114163	0.000366235	-0.0883668	0.345562	0.00239958	-0.0853661	0.234586	0.00133434	-0.0931392	0.365932	0.00262371
SN1033	BobWhite_c17385_55.1	6A	581.734	[A/G]	98	100	IWB1033	6A	99.04	-0.138245	0.856842	0.00923841	-0.0894749	0.576622	0.00524461	-0.139995	0.800783	0.00855461	-0.101918	0.685262	0.00672843
SN10331	BS00068508_51.1	7B	265.442	[A/G]	100	99	IWB10331	3A	177.24	-0.0169339	0.072712	0.00016031	-0.0491385	0.310055	0.00201809	-0.124054	0.775329	0.00817806	-0.0535278	0.339851	0.00233436
SN10333	BS00068512_51.1	1B	152.766	[A/C]	100	100	IWB10333	1B	64.89	0.132073	0.442064	0.00352725	0.0218047	0.072668	0.000159856	0.0810491	0.21941	0.00119696	0.0961947	0.391216	0.00291282
SN10335	BS00068515_51.1	6B	20.6859	[T/G]	100	99	\N	\N	\N	0.0684499	0.373907	0.0027217	0.0566011	0.359553	0.00255493	-0.00170449	0.00626276	3.96335e-05	0.0619195	0.400561	0.00302169
SN10337	BS00068528_51.1	5B	23.3315	[T/C]	100	99	IWB10337	5B	26.46	-0.0084855	0.0346193	3.92283e-05	0.0552492	0.378681	0.00277156	0.0791024	0.381356	0.00288103	0.0226956	0.128802	0.000453238
SN10344	BS00068556_51.1	3D	164.219	[T/G]	100	99	IWB10344	3B	91.52	-0.121008	0.839028	0.00897362	-0.0678518	0.451211	0.00363309	-0.126733	0.817753	0.00880726	-0.0928232	0.684628	0.00671953
SN10345	BS00068557_51.1	4B	410.564	[A/G]	100	100	IWB10345	4B	61.84	0.0734815	0.210973	0.00107092	0.175714	0.76853	0.00792534	0.245441	0.962821	0.011014	0.187343	0.834589	0.00888269
SN1035	BobWhite_c1740_97.1	3A	525.204	[A/G]	97	100	IWB1035	3A	89.48	0.197099	0.772893	0.00800231	0.0839648	0.276493	0.00167598	0.059241	0.162982	0.000734868	0.0975988	0.332325	0.00225265
SN10350	BS00068592_51.1	5B	43.1335	[T/C]	100	99	IWB10350	5B	33.02	-0.138201	0.742066	0.00755641	-0.134407	0.973241	0.0109789	-0.173426	0.966746	0.0110747	-0.160107	1.24958	0.0152899
SN10352	BS00068659_51.1	6B	501.062	[T/G]	100	100	\N	\N	\N	-0.127071	0.514126	0.00443216	0.0392816	0.155361	0.000631658	0.0499175	0.143814	0.000597829	0.0142468	0.0507961	8.14555e-05
SN10356	BS00068710_51.1	5B	558.12	[A/G]	100	99	IWB10356	5B	97.97	0.0524165	0.225493	0.0011979	0.0537444	0.301151	0.00192548	0.0687763	0.301649	0.00199683	0.0594668	0.339299	0.00232834
SN10357	BS00068711_51.1	5B	558.12	[T/C]	100	100	\N	\N	\N	0.0925948	0.49958	0.00424561	0.0862235	0.631285	0.00598551	0.121389	0.677365	0.00675901	0.0792188	0.557163	0.00498044
SN1036	BobWhite_c17403_635.1	2A	693.242	[T/C]	100	99	IWB1036	2A	123.65	-0.0602233	0.291607	0.0018308	-0.0572666	0.387427	0.00287218	-0.0597711	0.260063	0.00157593	-0.0513069	0.316368	0.00208219
SN10362	BS00068805_51.1	5B	551.499	[A/C]	100	99	IWB10362	5B	95.52	0.155846	0.743225	0.0075731	0.112617	0.68566	0.00674154	0.109378	0.436117	0.0035371	0.0962328	0.54598	0.00483329
SN10364	BS00068816_51.1	3B	607.813	[A/G]	100	100	\N	\N	\N	0.130466	0.674953	0.00660258	0.115768	0.716681	0.00718048	0.13083	0.647284	0.006334	0.0842098	0.461354	0.00375395
SN10365	BS00068817_51.1	3B	607.813	[A/G]	100	100	\N	\N	\N	0.187003	0.728083	0.00735571	0.0954861	0.360923	0.00257028	0.162842	0.587298	0.0055038	0.0762257	0.270031	0.00161056
SN10366	BS00068851_51.1	4B	527.957	[A/G]	100	99	IWB10366	4B	71.46	-0.0293654	0.127319	0.000445244	-0.0361282	0.202043	0.000993542	-0.072527	0.345268	0.00246928	-0.0313217	0.169533	0.000734476
SN10367	BS00068863_51.1	7A	14.3456	[T/G]	100	99	IWB10367	7A	42.08	0.117105	0.538148	0.00474422	0.00346174	0.0131834	5.9482e-06	0.0194085	0.0621175	0.000159204	0.0203628	0.0824948	0.000201979
SN10368	BS00068864_51.1	7A	14.3456	[T/C]	100	99	IWB10368	7A	45.25	0.0937815	0.632329	0.00601013	0.0876237	0.85485	0.00919299	0.0869171	0.503549	0.00438924	0.0895612	0.868725	0.00938918
SN10369	BS00068944_51.1	7A	17.3365	[A/G]	100	99	IWB10369	7A	45.67	0.0867113	0.350506	0.00245838	-0.02084	0.0789313	0.00018636	-0.167835	0.721318	0.00738944	-0.0473235	0.196344	0.000945275
SN10370	BS00069019_51.1	7A	730.83	[T/C]	100	100	IWB10370	7A	228.37	0.120444	0.864599	0.00935411	0.120027	1.19275	0.014402	0.0455531	0.21357	0.00114547	0.113223	1.07869	0.0125935
SN10371	BS00069044_51.1	1B	640.612	[A/G]	100	100	\N	\N	\N	0.0650549	0.391874	0.00292872	0.024253	0.168167	0.000725061	0.0312367	0.144487	0.000602448	0.0262832	0.176905	0.000790555
SN10375	BS00069075_51.1	7B	45.1755	[A/C]	100	99	\N	\N	\N	0.0334957	0.171849	0.000754066	-0.0312087	0.189517	0.000890824	-0.0159865	0.0693292	0.000186814	-0.000856369	0.00435773	6.6219e-07
SN10379	BS00069116_51.1	6B	687.969	[A/G]	100	99	IWB10379	6B	93.5	-0.225186	1.76479	0.0237889	-0.10164	0.831534	0.00884744	-0.145283	0.831928	0.00901927	-0.112794	0.947922	0.0105811
SN10381	BS00069125_51.1	1B	588.485	[T/C]	100	100	IWB10381	1B	90.26	-0.0774607	0.212457	0.00108367	-0.100412	0.545838	0.00483681	-0.201053	0.589035	0.00552748	-0.0282545	0.114777	0.000368745
SN10383	BS00069163_51.1	7A	516.109	[A/G]	100	99	\N	\N	\N	-0.112964	0.60154	0.00558936	-0.107687	0.706681	0.00703842	-0.115819	0.575811	0.00534766	-0.105911	0.683104	0.00669814
SN10384	BS00069175_51.1	5A	485.598	[T/C]	100	99	IWB10384	5A	56.47	0.147045	0.724056	0.00729809	0.0953871	0.600723	0.00556874	0.175996	0.850541	0.00929891	0.131787	0.930213	0.0103126
SN10386	BS00069242_51.1	7A	32.6269	[A/G]	100	99	IWB10386	7A	63.21	-0.125663	0.661157	0.00640962	-0.251235	2.34698	0.0335915	-0.163249	0.882442	0.00978146	-0.203164	1.64085	0.0216624
SN10387	BS00069245_51.1	5A	703.398	[T/C]	100	99	IWB10387	5A	141.75	0.0041565	0.0108214	4.03575e-06	0.214191	1.31565	0.0163672	-0.0708122	0.209815	0.00111278	0.216492	1.30914	0.0162443
SN10390	BS00069273_51.1	3B	783.006	[T/C]	100	99	IWB10390	3B	115.36	-0.154751	0.476043	0.00394778	-0.138527	0.472826	0.00390079	-0.156382	0.471402	0.00397743	-0.147214	0.509446	0.0043596
SN10391	BS00069274_51.1	3B	278.776	[A/G]	100	99	IWB10391	3B	65.55	0.114749	0.328766	0.00222056	0.0558003	0.181766	0.000829246	0.0941734	0.242847	0.00141122	0.0405283	0.124581	0.000427096
SN10399	BS00069368_51.1	6B	311.205	[A/G]	100	100	IWB10399	6B	64.82	-0.00718624	0.0189472	1.21519e-05	-0.0754276	0.292955	0.00184139	-0.0159853	0.0406322	9.22957e-05	-0.0629747	0.233744	0.00126853
SN104	BobWhite_c1073_81.1	4A	87.4131	[T/C]	100	96	\N	\N	\N	0.0257222	0.0563601	9.9445e-05	-0.0450036	0.131876	0.000473185	-0.00441228	0.00886037	4.10026e-05	-0.0410888	0.118142	0.000388389
SN1040	BobWhite_c17440_130.1	5A	437.209	[T/C]	100	100	IWB1040	5A	47.99	-0.222543	1.14713	0.0137039	-0.159908	1.02185	0.0117256	-0.236983	1.20376	0.0148248	-0.157073	0.974077	0.0109794
SN10401	BS00069416_51.1	5B	685.07	[A/C]	100	99	IWB10401	5B	170.51	0.122671	0.70253	0.00699156	0.00404507	0.0181626	1.11665e-05	0.0878483	0.425237	0.003404	0.00935024	0.0425678	5.8172e-05
SN10402	BS00069417_51.1	5B	685.07	[T/C]	100	99	IWB10402	5B	167.32	-0.00592945	0.0236233	1.86991e-05	0.0199199	0.110414	0.000344256	-0.0753096	0.353139	0.00255757	0.0156028	0.0834252	0.000206201
SN1041	BobWhite_c17445_83.1	5B	588.16	[T/C]	100	97	IWB1041	5A	96.78	-0.0552728	0.178244	0.000803162	0.119609	0.585683	0.00536598	-0.0428802	0.120673	0.000447981	0.0886477	0.38958	0.00289387
SN10411	BS00069685_51.1	2B	640.795	[A/G]	100	100	IWB10411	2B	108.04	-0.0448047	0.166903	0.000716859	-0.0625455	0.288691	0.0017981	-0.179456	0.915174	0.0102806	-0.0940248	0.483208	0.0040265
SN10413	BS00069723_51.1	1B	456.254	[T/G]	100	100	IWB10413	1B	70.08	-0.0139142	0.0488458	7.58327e-05	0.0067546	0.0254726	2.16177e-05	-0.00386638	0.0119183	4.31961e-05	0.000422881	0.00155091	8.44147e-08
SN10414	BS00069739_51.1	5A	618.666	[A/C]	100	100	IWB10414	5A	99.88	-0.135437	0.857489	0.00924806	-0.128992	1.17725	0.0141562	-0.134732	0.773505	0.0081512	-0.0942791	0.731088	0.00737787
SN10415	BS00069741_51.1	5B	521.427	[T/C]	100	100	IWB10415	5B	69.19	0.114151	0.570487	0.00517161	0.0296657	0.127797	0.000447458	0.103805	0.467109	0.00392317	0.0690256	0.345917	0.00240082
SN10417	BS00069754_51.1	2B	769.08	[T/G]	100	99	IWB10417	2B	134.46	-0.00159815	0.00545016	1.03617e-06	0.0792192	0.425942	0.00332621	0.0589572	0.23806	0.0013665	0.064282	0.326627	0.00219134
SN10418	BS00069756_51.1	2B	769.079	[T/C]	100	100	IWB10418	2B	134.46	0.0165528	0.0600051	0.000111911	-0.0570989	0.282772	0.00173851	-0.0368462	0.138366	0.000560954	-0.0448941	0.211851	0.00107541
SN10424	BS00069867_51.1	5B	461.829	[T/G]	100	100	\N	\N	\N	-0.227123	1.08694	0.012758	-0.187165	0.919057	0.0101554	-0.180421	0.70692	0.00718174	-0.211373	1.09404	0.0128328
SN10425	BS00069899_51.1	2D	66.4615	[T/C]	100	99	IWB10425	2Dx	40.05	0.15159	0.909201	0.0100238	0.125426	0.919439	0.0101612	0.129752	0.650082	0.00637329	0.108248	0.736853	0.00746036
SN10427	BS00069980_51.1	5A	466.989	[A/G]	100	99	IWB10427	5A	53.47	0.112308	0.436332	0.00345749	0.0129873	0.0407606	5.35965e-05	-0.00507871	0.0136351	4.46989e-05	0.022624	0.0734546	0.000162907
SN10428	BS00069988_51.1	7A	728.244	[T/C]	100	100	\N	\N	\N	0.107466	0.736523	0.00747673	0.0574863	0.437928	0.00347093	-0.0390859	0.173507	0.000814707	0.038004	0.25698	0.00148458
SN10429	BS00069989_51.1	4B	553.258	[A/G]	100	99	IWB10429	4B	71.91	-0.0548985	0.22393	0.001184	-0.0335742	0.147977	0.000579984	-0.00252055	0.00784901	4.04151e-05	-0.0406395	0.182901	0.000837236
SN10431	BS00070004_51.1	2A	676.244	[A/G]	100	99	IWB10431	2A	113.3	0.0651054	0.280373	0.00171747	-0.000239775	0.00105815	3.93834e-08	-0.0239998	0.0823087	0.000242531	0.0265139	0.125188	0.00043082
SN10432	BS00070005_51.1	2A	676.244	[T/C]	100	100	IWB10432	2A	113.3	-0.0418132	0.160329	0.000668473	-0.00196057	0.00832001	2.39497e-06	0.0128788	0.0417604	9.52057e-05	-0.0233296	0.104003	0.000308606
SN10433	BS00070018_51.1	3B	736.915	[A/C]	100	100	IWB10433	3A	138.07	0.143028	0.927258	0.010297	0.0415043	0.224468	0.00118675	0.0763646	0.358743	0.00262095	0.0754753	0.470762	0.00387071
SN10437	BS00070059_51.1	3D	614.692	[A/G]	100	99	IWB10437	3D	143.01	-0.0889909	0.410392	0.00314621	-0.041956	0.187933	0.000878118	-0.0901459	0.392284	0.00300909	-0.0543594	0.25531	0.00146869
SN10439	BS00070085_51.1	1D	28.2248	[T/C]	100	99	IWB10439	1D	65.13	0.020082	0.0879021	0.000227664	0.0247641	0.146006	0.000566476	-0.06405	0.305589	0.00203827	-0.00510733	0.0266624	2.35977e-05
SN10440	BS00070091_51.1	2B	163.714	[T/C]	100	100	IWB10440	2B	93.47	-0.0634213	0.189332	0.000890866	-0.0395014	0.156845	0.000642239	-0.0969514	0.278757	0.00176127	-0.058122	0.242776	0.00135122
SN10441	BS00070104_51.1	2B	754.924	[T/G]	99	100	IWB10441	2Dx	82.82	-0.0343455	0.147705	0.000579105	-0.0209115	0.0992906	0.000283989	-0.0301251	0.12318	0.000463339	-0.00641	0.0281389	2.62007e-05
SN10443	BS00070138_51.1	2A	319.042	[T/C]	100	100	IWB10443	2A	101.97	-0.0428543	0.0746298	0.000168259	0.0168035	0.0292948	2.8359e-05	0.0856524	0.150976	0.000647726	0.0157818	0.0274732	2.50112e-05
SN10444	BS00070139_51.1	1B	424.415	[T/G]	100	100	IWB10444	1B	68.04	-0.0668562	0.233653	0.0012713	-0.0225835	0.0881912	0.000228649	0.130281	0.487492	0.00418234	-0.0440066	0.185019	0.000853948
SN10445	BS00070147_51.1	1B	488.751	[A/G]	100	99	IWB10445	1B	72.26	0.129978	0.474233	0.00392509	0.135556	0.719199	0.00721634	0.259984	1.10297	0.013212	0.113094	0.552513	0.00491914
SN10447	BS00070188_51.1	7D	559.46	[A/C]	100	99	IWB10447	7D	149.59	-0.0896838	0.333063	0.00226702	-0.256901	2.03803	0.028341	-0.0408751	0.125105	0.000475277	-0.237312	1.74531	0.023397
SN10449	BS00070210_51.1	3B	778.277	[T/G]	100	100	IWB10449	3B	112.64	-0.070535	0.328793	0.00222086	-0.0282978	0.142309	0.000541451	-0.0108829	0.0373488	8.42269e-05	-0.0608089	0.350182	0.00244785
SN10450	BS00070211_51.1	3B	778.277	[T/C]	100	100	\N	\N	\N	-0.0478169	0.201696	0.000992346	-0.000534808	0.00232078	1.889e-07	0.0109418	0.0368261	8.29979e-05	-0.031914	0.159151	0.000658075
SN10451	BS00070259_51.1	5A	465.295	[T/C]	100	100	IWB10451	5A	53.47	-0.0658429	0.263358	0.00155012	-0.0103344	0.0377369	4.62292e-05	0.037296	0.121314	0.000451888	-0.0152328	0.0566018	9.99684e-05
SN10459	BS00070399_51.1	7B	176.008	[A/G]	100	100	IWB10459	7B	71.66	-0.120491	0.292673	0.00184168	-0.222706	0.744145	0.00757337	-0.130296	0.307537	0.00205885	-0.185903	0.574712	0.00521329
SN10462	BS00070455_51.1	3B	24.9401	[T/G]	97	99	IWB10462	3B	34.2	0.0173529	0.0851387	0.000214677	0.00579659	0.0317406	3.31196e-05	-0.0597469	0.323607	0.00223098	0.00729886	0.0399864	5.16052e-05
SN10467	BS00070507_51.1	5B	437.623	[T/G]	100	100	IWB10467	5B	52.1	-0.107179	0.374879	0.0027328	-0.153472	0.680258	0.00666565	-0.230186	1.02166	0.0119298	-0.153244	0.675248	0.00658806
SN10468	BS00070511_51.1	3A	560.681	[T/C]	100	100	IWB10468	3A	88.02	0.0121441	0.0281512	2.62972e-05	0.0135484	0.037455	4.55678e-05	-0.00956606	0.0212533	5.36578e-05	0.0037853	0.010106	3.51546e-06
SN1047	BobWhite_c17476_149.1	2A	77.9393	[T/C]	84.2	97.6	IWB1047	2A	99.28	0.199162	1.21116	0.0147196	0.169251	1.25589	0.0154078	0.157778	0.730359	0.00752042	0.15798	1.11812	0.0132096
SN10471	BS00070539_51.1	7A	126.908	[A/G]	100	100	IWB10471	7A	126.4	-0.169455	0.695657	0.00689422	-0.117134	0.593638	0.00547302	-0.146372	0.49347	0.00425909	-0.142352	0.770481	0.00794477
SN10472	BS00070550_51.1	5A	66.0928	[A/G]	100	99	\N	\N	\N	-0.0432695	0.131226	0.000469847	0.0457852	0.153207	0.000616415	0.0793766	0.251158	0.00148999	0.0341996	0.110418	0.000343898
SN10473	BS00070560_51.1	1A	571.789	[T/C]	100	99	\N	\N	\N	-0.116562	0.357345	0.00253456	-0.0823496	0.265944	0.00157251	0.0236636	0.0503168	0.000119503	-0.0637129	0.193788	0.000924383
SN10474	BS00070580_51.1	1A	544.17	[A/G]	100	99	IWB10474	1A	111.55	0.117155	0.647735	0.00622297	0.116027	0.778043	0.00806343	0.10777	0.520858	0.00461487	0.122454	0.834028	0.00887441
SN10475	BS00070581_51.1	1A	544.17	[A/G]	100	96	\N	\N	\N	0.100079	0.522496	0.00454034	0.102299	0.635238	0.00603986	0.105142	0.500841	0.00435418	0.111507	0.710572	0.00708574
SN10482	BS00070626_51.1	7A	645.092	[A/G]	100	99	IWB10482	7A	136.43	0.0682771	0.300684	0.00192395	-0.0157619	0.0663983	0.000135089	0.0797361	0.344153	0.00245684	-0.00587028	0.0235034	1.84623e-05
SN10483	BS00070642_51.1	7A	126.907	[A/G]	100	100	IWB10483	7A	126.4	-0.15206	0.551634	0.00492145	-0.119395	0.58188	0.00531497	-0.147744	0.45456	0.00376565	-0.142222	0.732278	0.00739488
SN10485	BS00070644_51.1	2A	337.718	[T/C]	100	99	IWB10485	2A	101.97	0.0521488	0.0895103	0.000235368	0.0148383	0.0247635	2.04622e-05	-0.0231771	0.0367926	8.29197e-05	-0.0103145	0.0171014	9.91168e-06
SN10487	BS00070668_51.1	6B	402.448	[A/G]	100	99	IWB10487	6B	64.82	0.0862219	0.487482	0.00409189	0.0885443	0.701966	0.00697161	-0.0209624	0.0807094	0.000235261	0.0807543	0.606236	0.00563717
SN10488	BS00070687_51.1	4A	713.519	[A/G]	100	99	IWB10488	4A	137.91	-0.116692	0.763048	0.00785941	-0.112047	0.85769	0.00923523	-0.107976	0.619505	0.00594653	-0.138355	1.16376	0.0139274
SN10489	BS00070692_51.1	2A	62.3023	[T/C]	100	99	\N	\N	\N	-0.138053	0.491424	0.00414182	0.0313914	0.092556	0.000249821	0.00824152	0.0205983	5.27434e-05	-0.0124846	0.0346836	3.92577e-05
SN10490	BS00070693_51.1	2A	62.3022	[T/C]	100	99	IWB10490	2A	92.29	-0.0802005	0.5197	0.00450414	-0.0277264	0.163604	0.000691243	-0.126596	0.82374	0.00889669	-0.0875274	0.687056	0.00675364
SN10491	BS00070695_51.1	1A	586.914	[T/C]	100	100	IWB10491	1A	149.82	0.183416	1.01258	0.0116024	0.152417	0.979912	0.0110809	0.209838	1.11988	0.0134809	0.185872	1.31021	0.0162615
SN10493	BS00070735_51.1	7A	126.908	[T/G]	100	100	IWB10493	7A	126.4	-0.178753	0.736499	0.00747639	-0.111422	0.558985	0.00501008	-0.0951169	0.272965	0.00170316	-0.134854	0.718458	0.00719777
SN10494	BS00070751_51.1	5D	562.088	[A/C]	100	99	\N	\N	\N	0.0304741	0.111464	0.000350787	0.0365842	0.16673	0.000714347	0.0173112	0.0548928	0.000134068	0.0273499	0.118798	0.00039227
SN10499	BS00070797_51.1	2A	32.1533	[A/G]	100	100	IWB10499	2A	65.65	0.0675749	0.333897	0.00227608	0.0270681	0.153303	0.000617094	0.00873328	0.0315783	7.15185e-05	-0.0176019	0.0910385	0.000242103
SN105	BobWhite_c10740_179.1	6A	32.658	[T/C]	100	98	IWB105	6A	48.09	-0.0245053	0.0876131	0.000226291	-0.0350417	0.156344	0.000638658	-0.100867	0.427366	0.00342994	-0.0270886	0.116479	0.000378632
SN10500	BS00070798_51.1	2A	32.1535	[T/C]	100	99	IWB10500	2A	65.65	-0.0328235	0.14265	0.000544671	-0.00826494	0.0410805	5.44052e-05	0.0161461	0.0608961	0.000154774	0.0354883	0.200554	0.000980039
SN10503	BS00070821_51.1	7D	4.00839	[T/C]	100	99	IWB10503	7D	3.46	0.00401819	0.0182223	1.12578e-05	-0.0163173	0.0999273	0.000287311	0.0349264	0.163818	0.000741095	-0.0167024	0.10151	0.000295311
SN10505	BS00070856_51.1	6D	472.79	[T/G]	100	100	IWB10505	6D	153.08	-0.0807264	0.47343	0.00391504	-0.0275004	0.16881	0.000729869	-0.0822138	0.435846	0.00353377	-0.0223894	0.127879	0.000447471
SN10506	BS00070857_51.1	7A	617.578	[T/C]	100	100	IWB10506	7A	136.43	-0.0873315	0.474453	0.00392784	-0.09779	0.627056	0.00592747	-0.127021	0.735468	0.00759462	-0.074325	0.431562	0.00339009
SN10507	BS00070861_51.1	2B	635.076	[T/C]	100	99	IWB10507	2B	108.04	0.0355261	0.128605	0.000453284	-0.0931234	0.496928	0.00420459	-0.193587	1.02591	0.0119964	-0.0813712	0.413001	0.00316821
SN10508	BS00070870_51.1	3A	535.199	[A/G]	100	100	IWB10508	3A	90.55	0.0963204	0.40332	0.00306267	0.050126	0.218791	0.00113675	0.08364	0.29584	0.0019362	0.0231639	0.0905081	0.000239524
SN10510	BS00070877_51.1	1D	4.82496	[T/C]	100	99	\N	\N	\N	-0.109997	0.397065	0.00298927	-0.00491332	0.0184385	1.15013e-05	-0.0788836	0.221868	0.00121886	0.0131633	0.0499806	7.89912e-05
SN10511	BS00070878_51.1	1D	4.82498	[A/G]	100	99	\N	\N	\N	-0.106995	0.407385	0.00311062	-0.0124062	0.0527832	8.76995e-05	-0.110931	0.368278	0.00272978	-0.00937754	0.0383757	4.76908e-05
SN10513	BS00070903_51.1	5A	416.171	[T/C]	100	100	IWB10513	5A	46.06	0.0511091	0.178022	0.00080144	-0.00652977	0.0231743	1.79816e-05	-0.0296628	0.089954	0.000278792	-0.00448114	0.0156739	8.35231e-06
SN10518	BS00070991_51.1	1A	586.914	[T/C]	100	100	IWB10518	1A	149.82	0.197374	1.1286	0.0134118	0.154207	0.995651	0.0113222	0.220734	1.20978	0.0149218	0.191839	1.37423	0.0172944
SN10521	BS00071041_51.1	3B	796.31	[A/G]	100	99	IWB10521	3B	125.37	-0.0320574	0.0783474	0.000184132	-0.205034	1.07401	0.0125346	-0.0198974	0.0439296	0.000100995	-0.233012	1.27614	0.0157147
SN10524	BS00071083_51.1	1B	421.094	[A/G]	100	99	IWB10524	1B	68.04	-0.22424	1.15155	0.0137738	-0.189569	1.16276	0.0139271	-0.320773	1.78161	0.0244116	-0.164774	0.934189	0.0103728
SN10525	BS00071087_51.1	5A	51.7366	[T/G]	100	100	\N	\N	\N	0.0290239	0.0897089	0.000236327	-0.0441736	0.156903	0.000642652	-0.0923805	0.324931	0.00224534	-0.0463455	0.165846	0.000706996
SN10527	BS00071100_51.1	7B	712.617	[A/G]	100	99	IWB10527	7B	144.8	0.0550779	0.267228	0.00158771	-0.0146989	0.072934	0.000160946	0.0342592	0.136201	0.000546564	0.0023164	0.0106866	3.92593e-06
SN10529	BS00071161_51.1	1B	1.53347	[A/G]	100	99	IWB10529	1B	43.86	-0.116251	0.60134	0.00558666	-0.146903	1.42757	0.0181806	-0.177054	0.969192	0.0111126	-0.147382	1.36619	0.0171643
SN10531	BS00071183_51.1	3B	823.763	[T/C]	100	100	IWB10531	3B	144.74	-0.0253547	0.0910363	0.000242777	0.00935692	0.0389605	4.91504e-05	-0.0173887	0.0538629	0.000130697	-0.0141115	0.0595499	0.000110007
SN10539	BS00071346_51.1	2B	249.198	[T/C]	100	99	\N	\N	\N	-0.206808	0.658556	0.00637335	-0.143537	0.441376	0.00351285	-0.102203	0.256333	0.00153974	-0.112795	0.323944	0.00216264
SN10541	BS00071351_51.1	6A	0.637236	[T/C]	100	99	IWB10541	6A	3.43	-0.173888	0.545952	0.00484661	-0.16046	0.83498	0.00889837	2.48226e-05	4.82054e-05	3.82505e-05	-0.145929	0.714867	0.00714671
SN10542	BS00071373_51.1	3B	610.495	[A/G]	100	100	\N	\N	\N	0.150514	0.513077	0.00441865	0.067588	0.227366	0.00121254	0.106752	0.322368	0.00221757	0.0353894	0.107283	0.000326457
SN10544	BS00071400_51.1	7A	709.679	[A/G]	100	99	IWB10544	7A	212.66	-0.022437	0.0641436	0.000126843	-0.0625357	0.232712	0.0012606	-0.0137865	0.0371015	8.36436e-05	-0.0542562	0.195626	0.000939386
SN10546	BS00071422_51.1	3A	13.0291	[T/C]	99	99	IWB10546.2	3B	14.1	-0.0518158	0.231755	0.0012541	-0.0384133	0.212045	0.00107829	-0.0168927	0.0630891	0.000162779	-0.0421489	0.233869	0.00126967
SN10547	BS00071424_51.1	7A	636.899	[T/C]	100	100	IWB10547	7A	137.39	-0.0049329	0.0203879	1.4026e-05	-0.0244197	0.13738	0.00050876	0.00378004	0.0144412	4.5471e-05	-0.012345	0.064409	0.000127468
SN10548	BS00071425_51.1	7A	636.899	[T/G]	100	100	\N	\N	\N	-0.0266997	0.121159	0.000407498	-0.0490904	0.322918	0.0021541	-0.00881019	0.0339788	7.6574e-05	-0.0317362	0.18816	0.000878956
SN10549	BS00071452_51.1	6B	508.177	[A/G]	100	100	\N	\N	\N	0.0259053	0.0993849	0.000284968	0.0779708	0.411172	0.00315006	0.0764708	0.317288	0.00216281	0.0932964	0.516898	0.00445532
SN10551	BS00071465_51.1	1D	354.718	[T/C]	100	100	IWB10551	1B	70.78	0.0441869	0.212832	0.00108691	0.0271351	0.152908	0.00061431	0.0260353	0.105557	0.000360214	0.00687717	0.0345346	3.89333e-05
SN10555	BS00071555_51.1	1D	308.269	[A/G]	100	100	IWB10555	1B	67.38	-0.276236	1.5956	0.0209738	-0.243664	1.72569	0.023096	-0.325548	1.92013	0.0267676	-0.220723	1.46157	0.0187145
SN10556	BS00071558_51.1	7A	626.897	[T/C]	100	99	IWB10556	7A	135.81	-0.173813	0.825454	0.00877271	-0.179461	0.989592	0.0112293	-0.291184	1.7501	0.023878	-0.220336	1.3425	0.0167817
SN10559	BS00071597_51.1	3B	796.002	[T/G]	100	99	IWB10559	3B	125.37	-0.135622	0.424749	0.00331757	-0.259158	1.55686	0.020299	-0.104451	0.275448	0.00172799	-0.297444	1.89677	0.0259304
SN10560	BS00071598_51.1	3B	796.002	[A/C]	100	99	IWB10560	3B	125.37	-0.135622	0.424749	0.00331757	-0.259158	1.55686	0.020299	-0.104451	0.275448	0.00172799	-0.297444	1.89677	0.0259304
SN10561	BS00071630_51.1	2A	14.9401	[T/C]	100	100	IWB10561	2A	25.97	-0.134054	0.567504	0.00513186	-0.0938971	0.423242	0.00329382	-0.118583	0.453411	0.00375131	-0.100883	0.464401	0.00379167
SN10562	BS00071650_51.1	2B	29.04	[A/G]	100	100	IWB10562	3D	98.2	-0.00829001	0.0210262	1.48973e-05	0.0448398	0.139864	0.000525141	-0.0128871	0.032316	7.30369e-05	0.0263408	0.0774259	0.000179632
SN10566	BS00071660_51.1	2A	751.008	[A/G]	100	99	\N	\N	\N	-0.04308	0.162068	0.000681156	-0.0632394	0.295635	0.00186877	-0.0865498	0.352797	0.00255371	-0.0285725	0.116164	0.000376793
SN10569	BS00071693_51.1	Un	406.273	[T/C]	100	100	IWB10569	7A	216.36	-0.0794665	0.20108	0.0009872	-0.0703078	0.190919	0.000902133	-0.0909952	0.222067	0.00122064	-0.0782109	0.215655	0.00110821
SN10570	BS00071706_51.1	6A	530.219	[A/G]	100	100	IWB10570	6A	82.38	0.162155	0.754559	0.00773656	0.0451539	0.170688	0.000743995	0.0403451	0.121895	0.000455441	0.0525783	0.203155	0.00100173
SN10571	BS00071708_51.1	6A	530.219	[T/C]	100	100	IWB10571	6A	82.38	0.194366	1.00758	0.0115253	0.0768133	0.321247	0.00213628	0.0606366	0.201533	0.00104186	0.0799999	0.337527	0.00230904
SN10572	BS00071732_51.1	6A	543.398	[A/C]	100	100	IWB10572	6A	85.07	-0.106559	0.537007	0.00472928	-0.0439429	0.199466	0.000972096	-0.087055	0.380346	0.00286927	-0.0827729	0.434606	0.00342685
SN10574	BS00071755_51.1	2D	15.1151	[A/G]	100	100	\N	\N	\N	0.168983	1.21317	0.0147516	0.0902612	0.699826	0.00694134	0.143104	0.839676	0.0091355	0.113072	0.892275	0.00974123
SN10578	BS00071823_51.1	3A	511.755	[A/G]	100	99	IWB10578	3A	90.55	0.0431091	0.161673	0.000678264	0.0632204	0.319732	0.00212017	-0.0380942	0.126602	0.000484649	0.0420235	0.193136	0.000919079
SN10581	BS00071869_51.1	5A	573.04	[A/G]	100	99	\N	\N	\N	-0.155284	0.85678	0.00923749	0.00614268	0.023643	1.86975e-05	-0.0629733	0.240233	0.00138674	-0.0226848	0.0929889	0.000251683
SN10582	BS00071893_51.1	1B	658.738	[T/G]	100	100	IWB10582	1B	130.9	-0.227491	1.68461	0.022451	-0.111985	0.676155	0.00660811	-0.145205	0.747196	0.00776547	-0.125331	0.786895	0.00818317
SN10585	BS00071948_51.1	3A	523.555	[T/C]	100	99	\N	\N	\N	-0.0345535	0.0835374	0.000207297	-0.0525855	0.204032	0.0010102	-0.0380927	0.0807065	0.000235248	-0.05825	0.227386	0.00121136
SN10586	BS00071995_51.1	2B	42.9443	[A/G]	100	100	IWB10586	2B	65.27	-0.0681715	0.332918	0.00226545	-0.0465369	0.24723	0.00139415	-0.124581	0.709117	0.00721336	-0.0693809	0.4047	0.00307023
SN10587	BS00072025_51.1	4A	605.664	[T/C]	100	99	IWB10587	4A	66.28	0.0599014	0.39614	0.00297846	0.0228244	0.16784	0.000722618	0.0451161	0.247779	0.0014578	0.00543762	0.035027	4.00101e-05
SN10589	BS00072113_51.1	1B	12.8157	[A/C]	100	99	IWB10589	1B	31.04	-0.342441	1.6277	0.0215055	-0.493792	4.21689	0.06581	-0.312265	1.12064	0.0134931	-0.489979	4.06675	0.06315
SN1059	BobWhite_c17544_571.1	7B	438.789	[A/G]	83.2	100	IWB1059	7B	72.74	0.0252557	0.0629419	0.000122423	-0.00572774	0.0169612	9.76375e-06	-0.124292	0.384847	0.00292178	-0.0513782	0.149279	0.000588323
SN10591	BS00072151_51.1	3B	419.241	[T/G]	100	99	IWB10591	3B	66.63	-0.0030905	0.0115488	4.58911e-06	-0.0419449	0.213765	0.00109309	0.049646	0.21654	0.00117155	-0.0222289	0.103237	0.000304493
SN10593	BS00072155_51.1	5A	540.612	[T/C]	100	100	\N	\N	\N	0.100354	0.564926	0.00509755	0.0799019	0.51749	0.00446792	0.0576926	0.266231	0.00163636	0.0824496	0.534201	0.00467936
SN10594	BS00072156_51.1	5A	540.612	[A/G]	100	100	\N	\N	\N	0.100354	0.564926	0.00509755	0.0799019	0.51749	0.00446792	0.0576926	0.266231	0.00163636	0.0824496	0.534201	0.00467936
SN10595	BS00072157_51.1	4A	636.688	[A/C]	100	100	IWB10595	4A	100.38	0.0286179	0.113242	0.000360933	-0.113692	0.756471	0.00775091	-0.0261933	0.0978113	0.000318584	-0.0572535	0.302727	0.00193962
SN10598	BS00072193_51.1	1D	50.7061	[A/C]	100	99	IWB10598	1D	67.72	0.061599	0.277485	0.0016887	0.0272374	0.155478	0.000632489	-0.0125414	0.0425582	9.73053e-05	0.0317328	0.183101	0.000838807
SN10599	BS00072206_51.1	4B	545.865	[T/C]	100	99	IWB10599	4B	71.46	-0.152422	0.90827	0.0100098	-0.00215344	0.00922477	2.93819e-06	-0.0829924	0.356195	0.00259207	-0.0282468	0.135929	0.000498732
SN1060		Un	NA	[A/C]	NA	NA	IWB1060	7B	72.74	-0.0239327	0.0905974	0.000240636	-0.0335	0.168601	0.000728309	-0.13927	0.732257	0.00754797	-0.049431	0.251242	0.00143022
SN10600	BS00072216_51.1	6A	551.863	[A/G]	100	100	IWB10600	6A	85.07	0.0219842	0.0646056	0.000128561	0.0973571	0.400896	0.00302899	0.0554309	0.167574	0.000769318	0.0332696	0.111649	0.000350847
SN10618	BS00072629_51.1	4A	585.675	[T/C]	100	99	IWB10618	4A	51.97	0.194384	1.08456	0.0127208	0.112585	0.756251	0.00774774	0.0968109	0.353603	0.00256279	0.160995	1.15793	0.0138355
SN10619	BS00072686_51.1	1A	313.161	[T/C]	100	99	\N	\N	\N	-0.00869459	0.0285129	2.69563e-05	0.0310285	0.137684	0.000510756	0.0284578	0.0923131	0.000290475	0.0262236	0.112867	0.000357773
SN10621	BS00072791_51.1	1B	629.263	[T/C]	100	100	IWB10621	1B	105.83	-0.0552352	0.275726	0.00167125	-0.0803985	0.58945	0.00541661	-0.098167	0.541917	0.00489282	-0.0794936	0.572574	0.0051848
SN10623	BS00072839_51.1	2B	789.606	[T/C]	100	99	IWB10623	2B	161.41	0.0447676	0.246527	0.00138997	-0.00730992	0.0443402	6.29575e-05	0.0169277	0.0762859	0.000215739	0.0167769	0.106622	0.000322827
SN10624	BS00072840_51.1	2B	789.606	[A/G]	100	100	IWB10624	2B	161.41	-0.0545065	0.312448	0.0020467	-0.0104412	0.0655551	0.000131896	-0.027064	0.127223	0.000488564	-0.0376059	0.275105	0.00166039
SN10628	BS00072941_51.1	7B	182.142	[A/G]	100	99	IWB10628	7B	71.33	-0.140794	0.493027	0.00416217	-0.0155882	0.0479794	7.31699e-05	-0.00984736	0.0234033	5.68457e-05	-0.0206832	0.0642316	0.000126811
SN10629	BS00072945_51.1	6A	439.668	[A/G]	100	100	IWB10629	6A	79.08	-0.0180537	0.054994	9.49412e-05	-0.0358052	0.142318	0.000541514	-0.0202187	0.0575088	0.000142871	-0.0435385	0.167852	0.000721903
SN10630	BS00072982_51.1	1B	520.811	[A/C]	100	100	IWB10630	1B	74.37	0.0091284	0.0380097	4.69536e-05	0.0261788	0.164116	0.000695007	0.0383282	0.163692	0.000740157	0.0273019	0.168043	0.000723324
SN10631	BS00072993_51.1	3B	739.168	[T/C]	100	100	IWB10631	3B	85.52	-0.150513	0.741671	0.00755073	-0.205166	1.36135	0.0171052	-0.104311	0.429199	0.00345232	-0.157524	0.911134	0.0100246
SN10632	BS00072994_51.1	3B	739.168	[A/G]	100	100	IWB10632	3B	85.52	-0.150513	0.741671	0.00755073	-0.205166	1.36135	0.0171052	-0.104311	0.429199	0.00345232	-0.157524	0.911134	0.0100246
SN10634	BS00073011_51.1	3B	578.617	[A/G]	100	100	IWB10634	3B	71.34	0.0117969	0.0305113	3.07364e-05	0.108268	0.396541	0.00297804	0.1087	0.330273	0.00230356	0.0651786	0.211598	0.00107325
SN10635	BS00073015_51.1	5B	555.182	[A/G]	100	99	IWB10635	5B	95.52	-0.00195571	0.00640027	1.42585e-06	0.0889851	0.437894	0.00347051	0.0364744	0.129545	0.000503304	0.0640664	0.287588	0.00178495
SN10638	BS00073062_51.1	3A	12.9977	[A/G]	100	99	IWB10638	3A	26.01	0.0183333	0.0575699	0.00010351	0.0244636	0.0938629	0.000256311	0.0479591	0.151767	0.000653333	0.0140231	0.0514116	8.3338e-05
SN10640	BS00073084_51.1	4B	649.824	[T/C]	100	99	IWB10640	4B	95.24	-0.0651393	0.357867	0.00254041	-0.0420119	0.306987	0.00198604	-0.0306638	0.136271	0.000547025	-0.001807	0.0101861	3.5708e-06
SN10643	BS00073116_51.1	5D	546.864	[T/G]	100	99	\N	\N	\N	0.0133427	0.0508925	8.19807e-05	-0.125402	0.943055	0.0105189	-0.0409615	0.157401	0.000693825	-0.0769319	0.474166	0.00391318
SN10646	BS00073132_51.1	1B	447.165	[T/C]	100	100	IWB10646	1B	70.08	0.191684	1.21597	0.0147963	0.18371	1.47402	0.018939	0.260344	1.80376	0.0247873	0.224695	1.93755	0.0266158
SN10655	BS00073257_51.1	1B	589.489	[T/C]	100	99	IWB10655	1D	115.62	-0.00126053	0.00571877	1.14013e-06	-0.0132181	0.0797929	0.000190141	-0.0844129	0.50242	0.00437461	-0.00078766	0.00428105	6.39202e-07
SN10657	BS00073261_51.1	5B	356.184	[A/G]	100	99	IWB10657	5B	49.01	0.0910812	0.310858	0.00202998	0.0362384	0.121661	0.000409818	0.0766947	0.240568	0.00138986	0.0465867	0.160906	0.000670776
SN10658	BS00073304_51.1	3B	522.247	[T/G]	100	99	IWB10658	3B	69.53	0.0918536	0.454375	0.00367828	0.120094	0.891415	0.00973919	0.168751	0.969818	0.0111223	0.077715	0.449507	0.00360816
SN10660	BS00073373_51.1	1B	282.277	[A/G]	100	99	IWB10660	1B	64.89	-0.0630265	0.23244	0.0012603	0.0555316	0.245091	0.0013742	-0.0561875	0.185767	0.000911557	0.00462521	0.0164293	9.16146e-06
SN10664	BS00073403_51.1	1B	89.957	[A/G]	100	100	IWB10664	1B	60.62	-0.0713996	0.23461	0.00128	-0.102454	0.403707	0.00306198	-0.114254	0.405571	0.00316678	-0.096923	0.374737	0.00272347
SN10665	BS00073404_51.1	5A	448.093	[T/C]	100	100	IWB10665	5A	49.73	0.0236358	0.114144	0.000366128	0.00441722	0.023802	1.89433e-05	0.0792395	0.419106	0.00332956	0.0217927	0.128457	0.00045108
SN10666	BS00073407_51.1	3B	474.317	[A/G]	100	97	IWB10666	3B	67.78	-0.0265749	0.0714123	0.000155017	0.0033868	0.010746	3.97358e-06	-0.0160378	0.0403901	9.16804e-05	0.00980048	0.0315898	3.27797e-05
SN10667	BS00073411_51.1	3B	829.198	[A/C]	100	100	IWB10667	3B	144.74	-0.00796144	0.0237304	1.88647e-05	-0.0164629	0.0594632	0.000109828	-0.109746	0.401003	0.00311233	-0.0182645	0.0659538	0.000133253
SN10668	BS00073413_51.1	1A	537.082	[T/G]	100	100	IWB10668	1A	105.74	0.0325002	0.148189	0.000582441	-0.00887861	0.0530153	8.84309e-05	0.0621396	0.288531	0.00186074	0.00522987	0.0299799	2.96248e-05
SN10669	BS00073426_51.1	2B	160.201	[A/G]	100	100	IWB10669	2B	93.47	-0.0146849	0.0586224	0.000107106	0.0300693	0.148737	0.000585231	0.0742333	0.340976	0.00242151	0.0113167	0.0509461	8.19126e-05
SN1067		Un	NA	[T/C]	NA	NA	\N	\N	\N	-0.0822823	0.310474	0.00202595	-0.0885612	0.417965	0.00323077	-0.0396501	0.12029	0.000445655	-0.0810478	0.370878	0.00267962
SN10670	BS00073447_51.1	2B	152.709	[A/G]	100	99	IWB10670	2B	90.97	-0.151339	1.03745	0.0119872	-0.111089	0.863692	0.0093246	-0.103457	0.54698	0.0049602	-0.0849569	0.587209	0.00538048
SN10677	BS00073564_51.1	5B	435.952	[A/G]	100	99	IWB10677	5A	53.47	0.00183052	0.0064539	1.44967e-06	0.0346477	0.170987	0.000746248	-0.0207312	0.0712585	0.000194614	0.0249328	0.116695	0.000379896
SN10679	BS00073585_51.1	1A	485.229	[T/G]	100	99	IWB10679	1A	78.33	-0.0102274	0.0349669	3.99907e-05	-0.01648	0.0675248	0.000139406	-0.0143711	0.044645	0.000102961	-0.0167709	0.0682204	0.000141943
SN1068	BobWhite_c17614_323.1	2B	730.998	[A/G]	100	100	\N	\N	\N	-0.0811657	0.305703	0.00197605	-0.0955215	0.438293	0.00347536	-0.031575	0.0938213	0.000298064	-0.0841319	0.371419	0.00268576
SN10680	BS00073602_51.1	7B	153.178	[A/G]	100	99	IWB10680	7B	71.33	0.0114838	0.0394651	5.04652e-05	0.0407983	0.188698	0.000884244	-0.020083	0.0681631	0.000182184	0.0129162	0.0526281	8.71148e-05
SN10681	BS00073603_51.1	1B	333.208	[A/G]	100	99	\N	\N	\N	-0.0338489	0.108504	0.00033415	-0.0550251	0.246074	0.00138336	-0.0804319	0.271513	0.00168868	-0.0428631	0.181296	0.000824646
SN10683	BS00073658_51.1	3D	4.35836	[A/G]	100	99	IWB10683	3D	4.56	0.0309274	0.131207	0.000469729	0.0202284	0.0929503	0.000251772	-0.0586998	0.260239	0.00157764	-0.0277873	0.127835	0.000447199
SN10684	BS00073670_51.1	5A	570.716	[A/G]	100	100	IWB10684	5A	84.13	-0.151458	0.758666	0.00779595	-0.0705942	0.379485	0.00278077	-0.135641	0.622392	0.00598656	-0.113273	0.704475	0.00699934
SN10685	BS00073720_51.1	2A	378.848	[A/G]	100	100	IWB10685	2A	101.97	0.00524758	0.00848581	2.49471e-06	0.0317209	0.0561711	9.86471e-05	0.097606	0.180325	0.00086807	0.0704289	0.134097	0.000486874
SN10693	BS00073854_51.1	3A	144.472	[T/C]	100	99	\N	\N	\N	0.193556	0.779236	0.00809462	0.0590189	0.202605	0.000998244	0.241996	0.993135	0.0114845	0.107183	0.420391	0.00325609
SN10694	BS00073871_51.1	1D	38.2832	[T/C]	100	100	IWB10694.2	7D	206.14	0.103767	0.537917	0.00474119	0.114158	0.765891	0.00788711	0.106302	0.50257	0.00437656	0.0915407	0.55923	0.00500774
SN10695	BS00073872_51.1	6A	531.522	[T/C]	100	99	IWB10695	6A	82.38	-0.171444	0.773436	0.00801021	-0.0625293	0.233725	0.00126978	-0.057821	0.177793	0.000848105	-0.0742995	0.287608	0.00178516
SN10696	BS00073879_51.1	6B	151.376	[T/C]	100	99	IWB10696	6B	59.35	-0.0266899	0.0989479	0.000282691	-0.0227378	0.104354	0.000310845	-0.0284625	0.103802	0.000350578	-0.0123742	0.0534848	8.98194e-05
SN10697	BS00073898_51.1	6B	676.152	[T/C]	100	99	IWB10697.2	6B	82.56	0.0323779	0.137508	0.000510475	0.0789409	0.544009	0.00481281	0.0119338	0.0437109	0.0001004	0.0583542	0.360454	0.00256217
SN10698	BS00073906_51.1	6B	507.581	[T/C]	100	100	\N	\N	\N	0.0489432	0.231661	0.00125325	0.086707	0.567468	0.00512259	0.0426731	0.185899	0.000912622	0.0884184	0.577426	0.0052495
SN107	BobWhite_c10764_251.1	5D	420.919	[A/G]	100	99	IWB107	5D	45.32	-0.0364828	0.115984	0.000376806	-0.0408409	0.186092	0.000863429	-0.107089	0.385721	0.002932	-0.0486795	0.22475	0.00118792
SN1070		Un	NA	[A/G]	NA	NA	IWB1070	5A	129.11	-0.20072	0.840484	0.0089952	-0.101397	0.392748	0.00293387	-0.150561	0.50854	0.00445403	-0.128919	0.532283	0.00465441
SN10701	BS00073989_51.1	7A	708.365	[T/C]	100	100	IWB10701	7A	211	0.120128	0.470938	0.00388387	-0.00187226	0.00603224	1.26547e-06	-0.0480888	0.145937	0.000612452	0.0168909	0.0571038	0.000101648
SN10704	BS00074041_51.1	6B	134.808	[A/G]	100	99	IWB10704	6B	57.07	0.120546	0.644755	0.00618169	0.171701	1.24975	0.0153096	0.166877	0.890172	0.00989898	0.160676	1.11784	0.0132051
SN10705	BS00074083_51.1	7B	62.6871	[A/G]	100	100	IWB10705	7B	58.17	-0.0372102	0.132694	0.00047923	-0.029194	0.116763	0.000380717	-0.0188075	0.0562704	0.000138661	-0.00488444	0.0176387	1.05319e-05
SN10708	BS00074120_51.1	7D	604.995	[T/C]	100	100	IWB10708	7D	184.18	0.0135422	0.0494497	7.76243e-05	-0.0541717	0.311439	0.0020326	-0.0366088	0.13322	0.000527006	-0.00577965	0.0260178	2.25015e-05
SN10709	BS00074121_51.1	7D	604.995	[A/C]	100	99	IWB10709	7D	183.28	-0.0113123	0.0408856	5.40041e-05	0.0535514	0.297599	0.00188891	0.0378445	0.137923	0.000557999	0.00778216	0.0345117	3.88836e-05
SN10710	BS00074131_51.1	6A	17.5341	[T/C]	100	100	IWB10710	6A	35.71	0.101535	0.604124	0.00562443	0.0354965	0.226546	0.00120523	-0.0133819	0.0512725	0.000122456	0.0216406	0.126156	0.000436779
SN10713	BS00074156_51.1	7D	629.325	[A/G]	100	100	IWB10713	2Dx	57.54	-0.0579362	0.140612	0.000531019	0.0482574	0.171957	0.000753588	-0.150045	0.385946	0.00293464	-0.0164287	0.0514809	8.35512e-05
SN10716	BS00074183_51.1	6B	54.4194	[A/G]	100	99	IWB10716	6B	46.96	0.0449305	0.218633	0.00113731	0.0412143	0.22861	0.00122367	0.0940976	0.534072	0.00478885	0.0439752	0.245506	0.00137653
SN10719	BS00074230_51.1	7A	82.9366	[T/G]	100	99	IWB10719	7A	113.3	0.023704	0.118772	0.000393225	0.0169991	0.107506	0.000328053	0.0360029	0.174612	0.000823273	0.0102705	0.0615311	0.00011699
SN10723	BS00074287_51.1	3B	408.355	[T/C]	100	99	IWB10723	3B	65.55	0.0495718	0.193532	0.000924907	0.0119706	0.0472922	7.11885e-05	-0.0130054	0.043094	9.8735e-05	0.000383216	0.00143502	7.22902e-08
SN10726	BS00074299_51.1	5A	578.061	[T/C]	100	99	IWB10726	5A	88.7	-0.0296623	0.13292	0.000480677	-0.00268047	0.0124781	5.33714e-06	-0.0220277	0.0888667	0.000273485	-0.000191732	0.000875141	2.69201e-08
SN10727	BS00074301_51.1	5A	578.061	[A/C]	100	100	IWB10727	5A	88.7	-0.0178198	0.0667995	0.000136854	-0.0185543	0.0844391	0.000211078	0.0365883	0.140244	0.000573554	-0.00538913	0.022885	1.75269e-05
SN10730	BS00074341_51.1	1A	11.7223	[A/G]	100	99	IWB10730.2	1D	28.21	0.230131	1.58349	0.0207735	0.0466781	0.272329	0.00163489	0.223254	1.1852	0.0145261	0.0629098	0.388939	0.00288646
SN10731	BS00074345_51.1	3B	829.204	[A/G]	100	99	IWB10731	3B	144.74	-0.0395222	0.101074	0.000293835	-0.0201369	0.0553488	9.59375e-05	0.125564	0.383265	0.00290329	-0.0143817	0.0386208	4.82773e-05
SN10732	BS00074353_51.1	5D	550.925	[T/C]	100	99	IWB10732	5D	199.85	-0.160764	0.605516	0.00564334	-0.055803	0.227488	0.00121363	-0.032531	0.0807673	0.000235523	-0.029096	0.105944	0.000319121
SN10736	BS00074415_51.1	2A	324.294	[T/C]	100	99	IWB10736	2A	101.97	0.0428543	0.0746298	0.000168259	-0.0168035	0.0292948	2.8359e-05	-0.0856524	0.150976	0.000647726	-0.0157818	0.0274732	2.50112e-05
SN10737	BS00074429_51.1	6A	2.2211	[A/G]	100	100	\N	\N	\N	0.0041609	0.0173141	1.01838e-05	0.0451055	0.330689	0.00223749	0.0421425	0.182819	0.000887899	0.0253569	0.163169	0.000687282
SN10738	BS00074432_51.1	6A	535.895	[T/G]	100	99	IWB10738	6A	85.39	-0.167915	0.709101	0.00708486	-0.114152	0.477252	0.00395617	-0.0810993	0.253383	0.00151132	-0.11249	0.465943	0.00381079
SN10744	BS00074495_51.1	6D	6.8629	[T/C]	100	100	IWB10744	6D	19	0.0347371	0.18483	0.000854871	-0.00690426	0.0438949	6.17556e-05	-0.00554905	0.0239822	5.77526e-05	-0.0209008	0.138319	0.000514358
SN10746	BS00074511_51.1	1A	9.54447	[A/G]	100	100	IWB10746	1A	30.99	-0.163238	1.53908	0.0200405	-0.120002	1.4202	0.0180606	-0.232232	2.22109	0.0319334	-0.140178	1.78173	0.0240043
SN10748	BS00074614_51.1	4A	2.98977	[A/G]	100	100	IWB10748	4A	8.61	0.0105961	0.0294448	2.86902e-05	0.00196379	0.00627257	1.36757e-06	0.00730798	0.0197573	5.16086e-05	-0.00340859	0.010856	4.04981e-06
SN10749	BS00074617_51.1	3A	620.212	[T/C]	100	99	\N	\N	\N	-0.0460372	0.226839	0.0012099	-0.0120245	0.0560182	9.81406e-05	-0.0326226	0.144881	0.000605157	-0.0288998	0.145243	0.000560649
SN10751	BS00074629_51.1	3B	796.007	[A/G]	100	100	IWB10751	3B	125.37	0.0997237	0.299527	0.001912	0.195801	1.14897	0.0137095	0.100636	0.273781	0.00171131	0.236096	1.49268	0.0192231
SN10755		Un	NA	[A/G]	NA	NA	IWB10755	3B	65.55	-0.188495	1.1562	0.0138472	-0.0857239	0.451506	0.00363672	-0.160907	0.835852	0.00907809	-0.103948	0.580863	0.00529543
SN10757	BS00074731_51.1	7A	34.9193	[A/G]	100	99	IWB10757	7A	64.59	-0.0299728	0.124808	0.0004297	-0.048019	0.285291	0.0017638	-0.0132879	0.0485168	0.00011407	-0.0688987	0.444266	0.00354412
SN10758	BS00074752_51.1	6A	531.101	[A/C]	100	100	IWB10758	6A	82.38	0.247395	1.26286	0.015546	0.125204	0.541538	0.00478044	0.121535	0.417805	0.00331383	0.142485	0.64425	0.00615727
SN10760	BS00074780_51.1	2A	86.9057	[A/G]	100	100	IWB10760	2A	106.3	-0.241734	1.14172	0.0136186	-0.279329	1.64741	0.0217951	-0.306675	1.58287	0.0210634	-0.274051	1.59195	0.0208543
SN10761	BS00074787_51.1	4B	544.296	[T/C]	100	99	IWB10761	4B	75.65	-0.155257	0.931334	0.0103588	0.00166086	0.00717865	1.78754e-06	-0.0856585	0.369568	0.00274461	-0.026447	0.127681	0.000446239
SN10763	BS00074817_51.1	1D	52.3395	[A/G]	100	99	IWB10763	1D	67.72	0.109347	0.602014	0.00559579	0.074082	0.541899	0.00478516	0.0721008	0.307371	0.00205709	0.0721254	0.515402	0.00443605
SN10764	BS00074824_51.1	1D	38.9086	[T/C]	100	100	IWB10764	1D	67.72	0.0903489	0.445651	0.0035711	0.135952	1.067	0.0124253	0.0985576	0.456232	0.00378655	0.0877242	0.548501	0.00486637
SN10765	BS00074855_51.1	5A	609.87	[A/G]	100	100	IWB10765	5A	98.6	-0.0481706	0.277982	0.00169363	0.0134597	0.085028	0.000213797	-0.072057	0.427354	0.00342979	0.0207843	0.131975	0.000473288
SN10766	BS00074876_51.1	5A	571.466	[T/C]	100	99	\N	\N	\N	-0.0579061	0.293119	0.00184623	-0.044356	0.251901	0.00143804	-0.0309662	0.128395	0.000495982	-0.0428407	0.239652	0.00132242
SN10771	BS00074947_51.1	6B	191.538	[T/C]	100	98	\N	\N	\N	0.0398585	0.181576	0.000829177	0.0410661	0.243775	0.00136198	0.0763712	0.354991	0.00257846	0.0471813	0.285683	0.00176577
SN10774	BS00074979_51.1	6A	416.656	[T/C]	100	99	IWB10774	6A	79.08	0.00553484	0.0159708	8.69057e-06	0.0414795	0.171557	0.000750562	0.0593974	0.185449	0.000908996	0.054018	0.21993	0.00114544
SN10775	BS00074991_51.1	6A	21.5192	[A/G]	100	100	IWB10775	6A	41.47	0.0247681	0.0984559	0.000280136	-0.00193685	0.00805065	2.24377e-06	-0.108004	0.543338	0.00491171	-0.0190144	0.0851723	0.000214226
SN10776	BS00074992_51.1	6A	21.5192	[A/C]	100	99	IWB10776	6A	41.47	-0.0335457	0.135405	0.000496733	0.00794699	0.0331305	3.59778e-05	0.122021	0.64317	0.00627631	0.0173485	0.0752754	0.000170489
SN10778	BS00075001_51.1	1D	414.303	[T/C]	100	100	IWB10778	1D	90.3	0.0109717	0.0351302	4.03513e-05	0.0432741	0.183116	0.000839862	0.0529081	0.185784	0.000911698	0.0394554	0.163862	0.000692368
SN10783	BS00075108_51.1	3B	66.87	[T/C]	89.1	98.9	IWB10783	3B	62.67	-0.103808	0.491353	0.00414093	-0.132642	0.840588	0.00898137	-0.126011	0.61441	0.00587602	-0.130352	0.816938	0.00862267
SN10785	BS00075119_51.1	3A	8.32552	[A/C]	100	99	IWB10785	3A	15.05	-0.0783799	0.381285	0.00280622	-0.162514	1.26358	0.0155309	-0.092879	0.45044	0.00371428	-0.143226	1.03132	0.0118587
SN10786	BS00075129_51.1	1B	658.483	[A/G]	100	100	\N	\N	\N	-0.509348	3.07564	0.0461865	-0.286721	1.53038	0.0198631	-0.389828	1.54309	0.0203986	-0.359621	2.17962	0.0307068
SN10787	BS00075130_51.1	1B	658.483	[T/G]	100	100	\N	\N	\N	-0.475905	2.80879	0.041581	-0.255601	1.30462	0.0161896	-0.349214	1.36177	0.0173962	-0.325426	1.88896	0.0257993
SN10795	BS00075308_51.1	5A	457.09	[T/C]	100	99	IWB10795	5A	51.12	0.0955936	0.398974	0.00301162	0.0296366	0.132188	0.000475175	0.119048	0.4792	0.00407642	0.0198382	0.0836854	0.000207387
SN10797	BS00075332_51.1	7B	611.616	[T/G]	100	99	IWB10797	7B	87.43	-0.051539	0.233235	0.00126751	-0.00742579	0.034473	3.88428e-05	-0.0538454	0.218854	0.00119202	-0.0144113	0.0687036	0.000143826
SN10798	BS00075346_51.1	6A	612.112	[T/C]	100	99	IWB10798.2	6B	118.99	0.0872486	0.50531	0.00431887	0.111326	0.852962	0.00916492	0.0293072	0.127341	0.000489306	0.112108	0.845004	0.00903673
SN10805	BS00075410_51.1	2B	245.129	[T/G]	100	99	IWB10805	2B	99.16	-0.0357306	0.179093	0.000809762	-0.0517852	0.355211	0.00250642	-0.0948675	0.538458	0.00484692	-0.0538657	0.370438	0.00267463
SN10812	BS00075525_51.1	7A	603.568	[T/C]	100	99	IWB10812	7A	135.62	-0.0969251	0.433545	0.00342368	-0.0761326	0.350307	0.00245196	-0.101477	0.42036	0.00334475	-0.0850533	0.40243	0.00304358
SN10813	BS00075532_51.1	1A	537.828	[A/G]	100	99	\N	\N	\N	0.21231	1.51008	0.0195633	0.0982164	0.776006	0.00803382	0.235265	1.4149	0.0182708	0.113481	0.936119	0.010402
SN10815	BS00075569_51.1	7B	741.807	[A/C]	100	100	IWB10815	7B	171.11	0.0678843	0.353948	0.00249664	0.00213372	0.010558	3.83738e-06	0.0546188	0.247843	0.0014584	0.0427248	0.259561	0.00150923
SN10817	BS00075598_51.1	3A	726.997	[T/C]	100	99	IWB10817	3A	167.53	-0.252848	2.41591	0.0348286	-0.183382	1.78128	0.0240236	-0.105407	0.581871	0.00542992	-0.20499	2.10633	0.0294644
SN10818	BS00075615_51.1	7B	718.137	[A/G]	100	99	IWB10818	7B	150.6	-0.0903082	0.267048	0.00158596	-0.0519132	0.189802	0.000893119	-0.0725043	0.19234	0.000965116	-0.0555436	0.203232	0.00100238
SN10822	BS00075635_51.1	2A	576.067	[T/C]	100	99	\N	\N	\N	0.0176215	0.034012	3.79124e-05	0.197732	0.600969	0.00557207	0.0694537	0.145406	0.00060878	0.195484	0.588837	0.00540234
SN10823	BS00075663_51.1	1B	424.077	[A/G]	100	99	IWB10823	1B	68.04	-0.284326	1.65156	0.0219016	-0.175455	1.11229	0.0131327	-0.315834	1.68924	0.0228502	-0.1615	0.972098	0.0109492
SN10826	BS00075739_51.1	4A	544.611	[A/G]	100	99	IWB10826	4A	48.98	0.0121187	0.0487822	7.56454e-05	-0.00263367	0.0123349	5.21701e-06	0.000331936	0.00120636	3.83023e-05	-0.0220655	0.113378	0.000360696
SN10834	BS00075815_51.1	5B	536.047	[T/C]	100	99	\N	\N	\N	-0.143705	0.878395	0.00956046	-0.0648573	0.418782	0.00324051	-0.0592472	0.259478	0.00157023	-0.0536163	0.323957	0.00216278
SN10835	BS00075819_51.1	5B	588.528	[A/G]	100	99	IWB10835	5B	116.79	-0.320039	1.5957	0.0209754	-0.261647	1.59955	0.0210032	-0.267802	1.14734	0.013919	-0.282243	1.71176	0.0228386
SN10838	BS00075870_51.1	7B	566.477	[T/G]	100	100	IWB10838	7B	77.13	-0.0972443	0.459837	0.00374577	-0.015131	0.0628281	0.000121799	-0.0239823	0.0819503	0.000240892	-0.00969529	0.0391428	4.95374e-05
SN10839	BS00075879_51.1	3B	817.016	[T/C]	100	100	IWB10839	3B	139.62	0.107563	0.35402	0.00249744	0.0880458	0.313632	0.00205565	-0.0217407	0.0532994	0.000128875	0.0775474	0.265996	0.00157127
SN10845	BS00076000_51.1	2B	751.322	[A/G]	100	99	IWB10845	2B	130.62	0.132263	0.858409	0.00926177	0.0251172	0.144798	0.000558254	0.0691232	0.31937	0.0021852	0.0572531	0.38442	0.00283431
SN10846	BS00076003_51.1	2B	751.322	[T/C]	100	99	IWB10846	2B	130.62	0.0130548	0.0504899	8.07542e-05	-0.0271771	0.15779	0.000649009	0.0516291	0.198175	0.00101359	-5.07225e-05	0.000250813	2.21434e-09
SN10847	BS00076033_51.1	4B	609.516	[A/G]	100	100	IWB10847	4B	75.65	0.20402	0.62221	0.00587115	0.188886	0.618109	0.00580507	0.060056	0.133808	0.000530841	0.168836	0.529153	0.00461374
SN10855	BS00076190_51.1	5A	456.059	[A/G]	100	99	IWB10855	5A	50.59	0.031615	0.108277	0.000332891	-0.0877124	0.462712	0.00377495	-0.0256599	0.0794851	0.000229772	-0.0792252	0.400886	0.00302549
SN10856	BS00076192_51.1	1B	1.7798	[A/G]	100	100	IWB10856	1B	60.62	0.109301	0.534056	0.00469072	0.135198	1.22025	0.014839	0.125595	0.571967	0.00529564	0.130522	1.10304	0.0129735
SN10858	BS00076221_51.1	5A	450.464	[T/C]	100	99	IWB10858	5A	49.73	0.0489515	0.215855	0.00111308	0.0125899	0.0569607	0.000101281	0.116798	0.570157	0.00527118	0.0483467	0.25568	0.0014722
SN10862	BS00076246_51.1	5A	578.058	[A/G]	100	99	IWB10862	5A	88.7	-0.0296623	0.13292	0.000480677	-0.00268047	0.0124781	5.33714e-06	-0.0220277	0.0888667	0.000273485	-0.000191732	0.000875141	2.69201e-08
SN10863	BS00076248_51.1	3B	53.5673	[T/C]	100	100	IWB10863	3B	57.97	-0.13775	0.895575	0.00981844	-0.087545	0.577538	0.00525686	-0.0933732	0.505371	0.00441287	-0.100561	0.680167	0.00665695
SN10864	BS00076256_51.1	5A	439.419	[T/C]	100	99	\N	\N	\N	0.013477	0.0417242	5.61448e-05	-0.0374944	0.149451	0.000590172	0.00597376	0.0171035	4.83194e-05	-0.0332575	0.129482	0.000457505
SN10866	BS00076261_51.1	2D	76.58	[A/C]	100	100	IWB10866	2Dx	41.2	-0.205261	1.37581	0.0173692	-0.0996913	0.558312	0.00500119	-0.162094	0.870511	0.00960053	-0.139061	0.886349	0.00965244
SN10877	BS00076394_51.1	1B	583.092	[T/C]	100	99	\N	\N	\N	0.138223	0.63496	0.00604637	0.110676	0.520707	0.00450944	0.119262	0.503909	0.00439391	0.150702	0.796072	0.008317
SN10879	BS00076402_51.1	7B	3.79453	[T/C]	100	99	IWB10879	7B	10.06	0.259749	2.13695	0.030068	0.173602	1.33793	0.0167265	0.140863	0.74442	0.00772496	0.192937	1.56313	0.0203794
SN1088	BobWhite_c17750_568.1	6B	206.843	[T/C]	100	99	IWB1088	6B	64.08	0.0810771	0.462593	0.00377994	0.110768	0.917003	0.0101244	0.0983737	0.550681	0.00500957	0.0885473	0.661213	0.0063923
SN10880	BS00076405_51.1	1B	563.537	[T/G]	100	99	IWB10880	1B	81.61	-0.0119498	0.0445958	6.3761e-05	-0.036203	0.196801	0.000950085	-0.0502078	0.199834	0.00102752	-0.0294896	0.153761	0.000619628
SN10884	BS00076461_51.1	7A	126.872	[A/G]	100	99	IWB10884	7A	126.4	0.0831031	0.265531	0.0015712	0.0433555	0.171973	0.000753713	0.0206609	0.0495895	0.000117287	0.0710522	0.306755	0.00198141
SN10886	BS00076504_51.1	1B	475.495	[A/C]	100	100	\N	\N	\N	-0.267295	1.27333	0.0157141	-0.143873	0.764469	0.00786652	-0.1331	0.417663	0.0033121	-0.118867	0.576391	0.00523568
SN10893	BS00076631_51.1	3A	532.663	[T/C]	100	100	IWB10893	3A	89.48	0.0156938	0.0591879	0.00010906	0.0512928	0.30371	0.00195196	0.119441	0.572363	0.005301	0.0708454	0.451928	0.00363783
SN10894	BS00076668_51.1	1A	101.67	[A/G]	100	99	IWB10894	1A	70.1	0.0294262	0.0998486	0.000287392	-0.0213562	0.0933776	0.000253893	0.0335767	0.10335	0.000348117	0.0102172	0.0420623	5.68577e-05
SN10896	BS00076693_51.1	2A	34.6653	[T/C]	100	99	IWB10896	2A	67.53	-0.0133091	0.0581613	0.000105524	0.0492105	0.35061	0.00245532	-0.0366088	0.165306	0.000752228	0.029273	0.18387	0.000844868
SN10897	BS00076696_51.1	1B	421.094	[T/C]	100	99	IWB10897	1B	68.04	-0.240229	1.28814	0.015952	-0.196517	1.23938	0.015144	-0.330985	1.89082	0.0262679	-0.174782	1.02809	0.0118088
SN10898	BS00076743_51.1	7A	545.056	[A/G]	100	99	\N	\N	\N	-0.0353128	0.107964	0.000331152	-0.0607135	0.247293	0.00139474	-0.0150872	0.0392719	8.88802e-05	-0.0588596	0.235557	0.001285
SN10899	BS00076751_51.1	3A	717.654	[T/C]	100	100	IWB10899	3A	151.75	0.0889809	0.446463	0.00358104	0.0576738	0.326379	0.00219113	-0.0381706	0.145503	0.000609452	0.0276496	0.134896	0.000492036
SN10900	BS00076772_51.1	3A	711.203	[A/C]	100	100	IWB10900	3A	148.03	0.0616066	0.376922	0.00275616	0.103415	0.919877	0.0101678	0.0964329	0.631464	0.00611272	0.0697707	0.524191	0.00454944
SN10904	BS00076835_51.1	5B	520.898	[A/G]	100	100	IWB10904	5B	69.19	0.204508	1.2554	0.0154264	0.0869285	0.444571	0.0035518	0.225623	1.34096	0.0170549	0.15675	1.0056	0.0114624
SN10905	BS00076872_51.1	3B	578.617	[A/G]	100	100	IWB10905	3B	72.24	-0.0938941	0.391039	0.00291901	-0.06713	0.318871	0.00211102	-0.0767216	0.276126	0.0017348	-0.0707692	0.338281	0.00231724
SN10909	BS00076948_51.1	5A	664.273	[T/G]	100	99	IWB10909	5A	114.97	-0.23392	2.27994	0.0325037	-0.231235	3.0811	0.0462017	-0.221435	1.69981	0.0230285	-0.226557	2.91916	0.0433617
SN10913	BS00077071_51.1	7D	554.908	[A/G]	100	100	\N	\N	\N	0.0614183	0.28514	0.00176529	0.103182	0.77774	0.00805902	0.129474	0.690694	0.00694905	0.126296	1.02623	0.0117801
SN10916	BS00077147_51.1	7D	629.331	[A/G]	100	99	\N	\N	\N	0.10142	0.302813	0.001946	-0.0564548	0.231499	0.00124965	0.0889615	0.229788	0.00129036	0.00955365	0.0323297	3.42795e-05
SN10918	BS00077199_51.1	1A	375.475	[T/C]	100	100	IWB10918	1A	70.1	-0.0690818	0.253462	0.00145528	-0.0694704	0.332177	0.00225356	-0.0447339	0.135912	0.000544653	-0.0642736	0.29947	0.00190602
SN10922	BS00077351_51.1	1A	12.3643	[A/G]	100	100	IWB10922	1A	35.23	-0.00564284	0.0145469	7.23274e-06	-0.0113111	0.0353456	4.07594e-05	-0.110788	0.343547	0.00245009	-0.0518534	0.183019	0.000838163
SN10923	BS00077353_51.1	1B	282.277	[T/C]	100	99	IWB10923	1B	64.89	-0.0477397	0.16691	0.000716914	0.064039	0.290352	0.00181492	-0.0447372	0.142314	0.000587579	0.0154854	0.0572326	0.000102081
SN10924	BS00077411_51.1	4B	538.267	[T/C]	100	100	IWB10924	4B	75.65	0.117441	0.572456	0.00519789	0.0929812	0.50191	0.00426805	0.081567	0.321669	0.00221	0.102405	0.566412	0.00510287
SN10925	BS00077423_51.1	5B	325.093	[A/G]	100	100	IWB10925	5B	45.4	0.197342	1.19161	0.0144085	0.199998	1.42965	0.0182144	0.147479	0.736552	0.00761038	0.18119	1.22172	0.0148459
SN10933	BS00077498_51.1	1B	651.542	[T/C]	100	99	IWB10933	1B	121.71	-0.0379309	0.195371	0.000939953	-0.104657	0.872328	0.00945342	-0.141925	1.00192	0.0116214	-0.118373	1.03591	0.0119296
SN10937	BS00077528_51.1	3B	66.8649	[T/C]	100	99	IWB10937	3B	61.64	-0.0429297	0.18391	0.000847576	-0.0889198	0.534696	0.00469103	-0.0538569	0.230935	0.00130083	-0.074129	0.419551	0.00324608
SN10938	BS00077533_51.1	5A	450.464	[T/C]	100	99	IWB10938	5A	49.73	0.0482394	0.211817	0.00107817	0.0108966	0.0487683	7.54749e-05	0.114246	0.55238	0.00503227	0.0471067	0.247036	0.00139078
SN1094	BobWhite_c17783_174.1	2A	744.821	[A/C]	83.2	98.8	IWB1094	2A	143.22	0.100248	0.346313	0.00241198	0.0402713	0.144049	0.000553175	0.107001	0.346139	0.002479	0.0230106	0.0767792	0.000176861
SN10941	BS00077597_51.1	2A	699.423	[T/C]	100	99	\N	\N	\N	0.141159	0.812593	0.00858309	0.101763	0.620428	0.00583674	0.0793483	0.358308	0.00261602	0.103866	0.631413	0.00598059
SN10944	BS00077642_51.1	2B	20.3733	[T/C]	100	99	\N	\N	\N	0.012111	0.0530795	8.87857e-05	-0.00887534	0.0462176	6.81392e-05	-0.0033011	0.0128594	4.3996e-05	-0.0104906	0.0545974	9.33866e-05
SN10948	BS00077685_51.1	5B	671.356	[T/C]	100	99	IWB10948	5B	147.2	-0.115182	0.856385	0.00923161	-0.0337873	0.233621	0.00126884	-0.0716653	0.366968	0.00271476	-0.049643	0.370559	0.002676
SN10949	BS00077693_51.1	2A	515.946	[T/C]	100	100	\N	\N	\N	-0.177921	1.09312	0.0128547	-0.0952155	0.630221	0.00597089	-0.205117	1.15804	0.0140903	-0.0946952	0.616044	0.00577046
SN10950	BS00077716_51.1	4A	597.693	[T/C]	100	99	\N	\N	\N	-0.0462323	0.198961	0.000969571	-0.00871027	0.0360703	4.23835e-05	-0.0828595	0.3839	0.0029107	-0.0364208	0.169135	0.000731496
SN10951	BS00077733_51.1	5B	693.874	[A/G]	100	100	IWB10951	5B	188.58	0.0718768	0.437177	0.00346775	0.134557	1.54154	0.0200467	0.0574925	0.310808	0.00209356	0.106022	1.05314	0.0121963
SN10956	BS00077768_51.1	2A	739.924	[A/G]	100	99	IWB10956	2A	139.85	-0.194181	1.50235	0.0194362	-0.171474	1.45452	0.0186202	-0.211711	1.66664	0.0224695	-0.185751	1.63713	0.0216008
SN10957	BS00077769_51.1	2A	739.924	[T/C]	100	100	IWB10957	2A	139.85	0.194181	1.50235	0.0194362	0.171474	1.45452	0.0186202	0.211711	1.66664	0.0224695	0.185751	1.63713	0.0216008
SN10959	BS00077791_51.1	7A	617.693	[T/C]	89.1	98.9	IWB10959	7A	136.43	-0.104608	0.451618	0.00364433	-0.164928	0.950728	0.0106355	-0.20573	1.06749	0.0126504	-0.163369	0.933581	0.0103636
SN10961	BS00077819_51.1	3A	722.21	[A/C]	100	99	IWB10961	3A	166.19	-0.00294329	0.0103858	3.72105e-06	-0.0471568	0.253102	0.00144938	-0.034205	0.130079	0.000506718	-0.0284496	0.138555	0.000515906
SN10962	BS00077831_51.1	1B	656.852	[A/G]	100	99	IWB10962	1B	128.74	0.0662396	0.390751	0.00291566	0.0869365	0.728088	0.00734319	0.145774	1.07715	0.0128029	0.0885291	0.7381	0.00747821
SN10965	BS00077855_51.1	5A	559.506	[A/G]	100	100	IWB10965	5A	81.96	0.0326816	0.132238	0.000476303	0.0405785	0.216147	0.00111371	0.0674413	0.282734	0.00180154	0.0409542	0.216051	0.00111164
SN10966	BS00077858_51.1	5A	559.506	[T/C]	100	100	IWB10966	5A	81.96	0.0326816	0.132238	0.000476303	0.0405785	0.216147	0.00111371	0.0674413	0.282734	0.00180154	0.0409542	0.216051	0.00111164
SN10968	BS00077891_51.1	7A	647.309	[T/G]	100	99	IWB10968	7A	139.86	-0.253443	0.983407	0.0111535	-0.221503	0.914194	0.010082	-0.15103	0.46388	0.00388249	-0.211186	0.848938	0.00909503
SN10969	BS00077896_51.1	6B	18.5906	[A/G]	100	99	\N	\N	\N	-0.207692	1.65983	0.0220388	-0.144477	1.47203	0.0189064	-0.202766	1.26921	0.0158841	-0.138819	1.3491	0.0168881
SN1097	BobWhite_c1783_550.1	1A	582.418	[T/C]	100	99	IWB1097	1D	164.08	0.10601	0.260462	0.00152217	0.036332	0.0811582	0.000196198	0.0274674	0.0542492	0.000131955	0.0720036	0.174558	0.00077254
SN10974	BS00077914_51.1	2B	42.2815	[A/G]	100	100	IWB10974	2B	65.27	0.00179662	0.00706857	1.73654e-06	-0.0203695	0.101519	0.000295686	-0.113519	0.644781	0.00629888	-0.0302765	0.157414	0.000645589
SN10980	BS00077967_51.1	3B	749.555	[A/C]	100	99	\N	\N	\N	-0.0582114	0.230233	0.00124036	-0.0118424	0.0513808	8.33362e-05	-0.0803682	0.314331	0.00213113	-0.0150078	0.0651734	0.000130317
SN10981	BS00077990_51.1	5A	46.2341	[A/G]	100	99	IWB10981	5A	43.27	-0.0664877	0.203633	0.00100858	0.0146444	0.0447708	6.41297e-05	-0.0191836	0.0482511	0.000113282	-0.0108105	0.0324559	3.45384e-05
SN10986	BS00078085_51.1	1A	544.056	[T/C]	100	100	IWB10986	1A	110.68	-0.0553477	0.244446	0.00137055	-0.0516863	0.27285	0.00164002	-0.13013	0.651705	0.00639612	-0.0389874	0.193187	0.000919496
SN10988	BS00078092_51.1	3D	614.367	[A/G]	100	99	\N	\N	\N	-0.108161	0.587093	0.00539415	-0.0494924	0.245838	0.00138116	-0.0851518	0.406161	0.00317383	-0.0641018	0.33786	0.00231267
SN10989	BS00078098_51.1	3D	614.367	[T/G]	80.2	100	IWB10989	3D	142.32	0.104069	0.564732	0.00509497	0.0554114	0.285994	0.00177087	0.0975771	0.488796	0.00419904	0.0634244	0.337959	0.00231374
SN1099	BobWhite_c17845_132.1	5B	631.027	[A/G]	100	100	IWB1099	5B	129.83	-0.0683156	0.307179	0.00199144	-0.0793849	0.431446	0.00339248	-0.0567387	0.226397	0.00125957	-0.0869124	0.481806	0.00400888
SN10990	BS00078116_51.1	2A	555.343	[T/G]	100	99	IWB10990	2A	108.46	0.00475265	0.013649	6.38005e-06	-0.0338947	0.126808	0.000441305	-0.0497557	0.149429	0.000636815	-0.00692994	0.023249	1.80748e-05
SN10991	BS00078124_51.1	6A	617.183	[A/G]	100	99	\N	\N	\N	0.0314973	0.14002	0.000527075	-0.0271981	0.143998	0.000552828	0.00485388	0.017619	4.89235e-05	-0.00684868	0.0308751	3.13606e-05
SN10992	BS00078127_51.1	3B	554.117	[T/C]	100	99	IWB10992	3B	71.34	-0.0360027	0.092326	0.000249113	0.00235996	0.00607577	1.28368e-06	-0.160175	0.506178	0.00442334	-0.032816	0.0917563	0.000245611
SN10993	BS00078150_51.1	6B	396.917	[A/G]	100	99	IWB10993	6B	64.82	0.0336211	0.0995898	0.000286037	0.087409	0.366136	0.00262894	0.0714186	0.219357	0.00119648	0.0819216	0.334067	0.00227148
SN10994	BS00078203_51.1	5B	13.4972	[T/C]	100	100	IWB10994	5B	17.48	-0.257637	1.86595	0.0254854	-0.224329	2.18024	0.0307517	-0.239609	1.41732	0.0183107	-0.242106	2.42746	0.0349276
SN10996	BS00078214_51.1	6A	607.452	[A/G]	100	100	\N	\N	\N	-0.105327	0.534386	0.00469502	-0.0818167	0.477639	0.00396102	-0.0814464	0.337407	0.002382	-0.0951733	0.56452	0.00507778
SN10998	BS00078242_51.1	5A	469.613	[T/C]	100	100	IWB10998	5A	53.47	-0.130385	0.544918	0.00483301	-0.0535405	0.193131	0.000920058	-0.0216003	0.0622129	0.000159553	-0.0540092	0.195534	0.000938632
SN10999	BS00078288_51.1	5A	59.0268	[A/G]	100	99	\N	\N	\N	0.142669	0.617727	0.00580979	0.0604724	0.23052	0.00124082	0.0569054	0.18375	0.000895346	0.0744732	0.296739	0.00187799
SN11	BobWhite_c10098_535.1	3A	734.784	[T/C]	100	100	\N	\N	\N	0.0409749	0.220781	0.00115617	0.0169163	0.107858	0.000329998	0.0655034	0.370519	0.00275554	0.0374839	0.266684	0.00157794
SN110	BobWhite_c1082_134.1	6A	548.411	[A/C]	100	100	IWB110	6A	85.07	-0.0662674	0.341193	0.00235566	-0.0171591	0.0863997	0.000220186	-0.109081	0.604865	0.00574439	-0.0492055	0.287567	0.00178475
SN11000	BS00078324_51.1	7A	617.688	[T/G]	100	100	IWB11000	7A	136.43	0.00212569	0.00831552	2.39651e-06	-0.00297821	0.0132794	6.03384e-06	0.0139697	0.0520793	0.000124986	0.0105086	0.0483449	7.41513e-05
SN11001	BS00078359_51.1	7A	34.0455	[T/C]	100	100	IWB11001	7A	64.09	-0.00717335	0.0274793	2.50928e-05	0.0303163	0.16919	0.000732723	0.0423388	0.165098	0.000750669	0.0357536	0.20209	0.000992826
SN11003	BS00078381_51.1	7A	151.375	[T/C]	100	99	IWB11003	7A	126.8	0.359866	1.74084	0.0233886	0.371495	2.12117	0.0297489	0.512041	3.01899	0.0458091	0.429136	2.68518	0.0393406
SN11004	BS00078400_51.1	7A	31.8759	[T/G]	100	100	IWB11004	7A	61.88	-0.0254743	0.10653	0.000323237	-0.0275826	0.147431	0.000576228	-0.00229886	0.00799668	4.04966e-05	-0.0410708	0.231945	0.00125227
SN11005	BS00078401_51.1	1A	14.2559	[T/C]	100	99	\N	\N	\N	0.0242403	0.0845514	0.000211958	0.0216787	0.104577	0.000312049	0.00754913	0.0231669	5.64813e-05	0.0356943	0.181952	0.00082978
SN11006	BS00078413_51.1	1B	662.719	[T/C]	100	99	IWB11006	1B	134.21	-0.0589166	0.249067	0.00141378	-0.0604859	0.36469	0.00261263	-0.0468455	0.172397	0.000806139	-0.0767899	0.486346	0.00406601
SN11008	BS00078430_51.1	3A	374.879	[A/G]	99	99	IWB11008	3A	86.16	-0.011591	0.0423498	5.77664e-05	-0.0220337	0.0940755	0.000257373	-0.0110871	0.03806	8.59238e-05	-0.0128257	0.0522829	8.60355e-05
SN11009	BS00078431_51.1	1D	346.871	[A/G]	100	99	IWB11009	1B	70.78	-0.039963	0.164329	0.000697767	-0.0582653	0.292253	0.00183424	-0.161856	0.812848	0.00873411	-0.0839347	0.46322	0.00377704
SN11011	BS00078457_51.1	1B	438.11	[A/G]	100	100	\N	\N	\N	-0.177392	0.853075	0.00918231	-0.198368	1.51895	0.0196755	-0.155619	0.609853	0.0058131	-0.16682	1.1446	0.0136255
SN11012	BS00078460_51.1	7A	52.9721	[A/G]	100	99	IWB11012	7A	82.95	-0.0306149	0.0838085	0.000208539	-0.0373428	0.128455	0.000451572	-0.081896	0.235114	0.00133922	0.0152671	0.0482329	7.38248e-05
SN11014	BS00078506_51.1	2B	210.843	[T/C]	100	100	\N	\N	\N	0.0284172	0.139089	0.000520902	0.014388	0.0853184	0.000215143	0.0588672	0.298631	0.00196526	0.0438388	0.304104	0.00195388
SN11017	BS00078522_51.1	7A	273.016	[T/C]	100	99	IWB11017	7A	130.27	0.039061	0.168757	0.000730722	0.0887907	0.530071	0.00463082	0.138253	0.806942	0.00864616	0.0766833	0.434904	0.00343045
SN11018	BS00078532_51.1	3D	614.367	[A/G]	100	100	\N	\N	\N	0.115069	0.649962	0.00625387	0.0426467	0.210489	0.00106495	0.0825398	0.393713	0.00302595	0.0564571	0.295064	0.00186085
SN1102	BobWhite_c17852_511.1	3A	54.6629	[T/C]	100	97	IWB1102	3A	77.51	-0.0741089	0.195906	0.000944352	0.00123282	0.00302257	3.19904e-07	-0.00886763	0.0190636	5.07059e-05	-0.0418446	0.114228	0.000365575
SN11021	BS00078597_51.1	6B	175.719	[A/G]	100	99	IWB11021	6B	64.08	-0.155842	0.486033	0.00407356	0.0152157	0.0403292	5.25149e-05	-0.167684	0.517338	0.00456877	-0.0722707	0.222921	0.00117174
SN11022	BS00078603_51.1	5D	559.482	[A/G]	100	100	IWB11022	5D	204.58	0.0613227	0.282107	0.00173483	0.0631863	0.37772	0.00276057	0.0663305	0.292484	0.00190144	0.0768842	0.482464	0.00401714
SN11025	BS00078654_51.1	5A	48.1743	[T/G]	100	100	IWB11025	5A	43.27	-0.015633	0.0453074	6.57164e-05	-0.0723253	0.278873	0.00169959	-0.094207	0.323776	0.00223282	-0.0658254	0.248333	0.00140291
SN11026	BS00078658_51.1	6A	351.086	[T/C]	100	99	IWB11026	6A	140.87	-0.256196	0.86763	0.00939938	-0.195157	0.742973	0.00755651	-0.203	0.568944	0.00525481	-0.197739	0.749297	0.00763897
SN11029	BS00078715_51.1	6A	424.094	[T/C]	100	100	IWB11029	6A	79.08	-0.00884596	0.025867	2.23117e-05	-0.0273959	0.104535	0.000311823	-0.00463141	0.0124195	4.36149e-05	-0.0366257	0.13646	0.000502185
SN11032	BS00078784_51.1	5B	668.198	[A/G]	99	100	IWB11032	5B	144.26	-0.00988941	0.0400561	5.19243e-05	0.0585312	0.359875	0.00255853	0.0241051	0.0980838	0.000320008	0.0488925	0.285645	0.00176539
SN11033	BS00078785_51.1	7B	654.952	[A/C]	100	100	IWB11033	7B	102.79	0.0053109	0.0226038	1.71578e-05	-0.0288404	0.173803	0.000767634	-0.0437205	0.200788	0.00103556	0.000653241	0.00320103	3.5825e-07
SN11035	BS00078870_51.1	5B	679.355	[T/G]	100	100	IWB11035	5B	150.93	-0.0347278	0.162525	0.000684497	0.0332048	0.183092	0.000839676	-0.0509836	0.232416	0.00131439	0.0323967	0.176698	0.000788954
SN11038	BS00078923_51.1	2A	332.044	[T/G]	100	99	IWB11038	2A	101.97	0.267586	0.692735	0.0068529	0.12657	0.29699	0.00188265	0.208346	0.476769	0.0040455	0.199251	0.530136	0.0046265
SN11040	BS00078932_51.1	6B	320.568	[T/C]	100	99	IWB11040	6B	64.82	-0.0655413	0.268237	0.00159756	-0.0331432	0.145229	0.000561177	-0.0281719	0.0956334	0.000307303	-0.00989192	0.0391241	4.94919e-05
SN11044	BS00078982_51.1	1A	24.2473	[T/G]	100	99	IWB11044	1A	51.09	-0.0424819	0.221325	0.00116096	-0.022467	0.137458	0.000509272	-0.0589574	0.287274	0.00184785	-0.0405625	0.260229	0.00151563
SN11045	BS00079013_51.1	2B	660.114	[A/G]	100	99	IWB11045	2B	109.53	0.0135637	0.0513087	8.32571e-05	0.0305768	0.146507	0.000569895	-0.0138607	0.0475387	0.000111188	0.0521859	0.273218	0.0016418
SN11046	BS00079014_51.1	3B	60.1421	[A/G]	100	99	IWB11046	3B	59.78	-0.00965521	0.0254454	2.16099e-05	-0.0528637	0.174885	0.000775902	-0.0374968	0.098193	0.00032058	-0.0598804	0.201111	0.000984668
SN11049	BS00079029_51.1	3B	819.503	[T/C]	100	100	IWB11049	3B	140.51	-0.029781	0.0981541	0.000278574	-0.0707467	0.297032	0.00188309	-0.108354	0.409549	0.0032144	-0.0672153	0.277225	0.00168135
SN11052	BS00079069_51.1	5A	549.189	[A/G]	100	100	IWB11052.2	5B	71.95	-0.0281019	0.0672704	0.000138663	-0.0485242	0.148898	0.000586344	-0.125303	0.333463	0.00233854	-0.0219871	0.0618398	0.000118096
SN11054	BS00079075_51.1	7B	638.51	[A/G]	100	100	IWB11054	7B	92.52	0.0664275	0.387001	0.00287218	-0.00443673	0.0252453	2.12441e-05	-0.0242	0.109304	0.000381181	-0.00612125	0.0336082	3.69445e-05
SN1106	BobWhite_c17876_192.1	6B	261.532	[T/C]	100	100	IWB1106	6B	65.27	0.0309375	0.107861	0.00033058	0.0221395	0.0902833	0.000238701	-0.125994	0.561108	0.00514926	-0.0124281	0.0485012	7.46077e-05
SN11060	BS00079092_51.1	4A	732.772	[A/G]	100	99	IWB11060	4A	152.99	0.192674	1.42889	0.0182333	0.132665	1.08164	0.0126534	0.242076	1.79254	0.0245969	0.15881	1.40789	0.0178404
SN11061	BS00079095_51.1	1D	408.207	[T/G]	100	99	IWB11061	1D	87.36	0.0551482	0.190537	0.000900584	0.0294608	0.105181	0.000315325	0.0190582	0.0571028	0.000141482	0.0314143	0.112439	0.000355334
SN11062	BS00079100_51.1	6B	147.963	[A/G]	100	100	IWB11062	6B	57.98	-0.0349118	0.150352	0.000597449	-0.0229171	0.104516	0.000311718	0.0221412	0.0871123	0.000265025	-0.00739723	0.0313825	3.2365e-05
SN11066	BS00079166_51.1	5B	7.70616	[T/C]	100	99	IWB11066	5B	3.94	-0.196485	1.32737	0.0165845	-0.16147	1.30238	0.0161535	-0.272033	1.95823	0.0274184	-0.196907	1.75897	0.0236247
SN11067		Un	NA	[T/C]	NA	NA	IWB11067	5B	19.66	0.167026	1.12805	0.0134032	0.131849	1.06969	0.0124673	0.159844	0.956501	0.0109163	0.134189	1.07945	0.0126053
SN11068	BS00079189_51.1	5A	15.8511	[T/C]	100	99	IWB11068	5A	15.61	0.183518	0.959069	0.010781	0.0695046	0.328454	0.00221341	0.166688	0.781806	0.00827359	0.0969204	0.498998	0.00422622
SN11072	BS00079213_51.1	2B	104.237	[A/G]	100	100	IWB11072	2B	83.8	0.0841438	0.47228	0.00390064	0.0253735	0.13443	0.000489571	0.021156	0.0826595	0.00024414	0.0254292	0.133991	0.000486197
SN11074	BS00079316_51.1	5B	550.153	[A/G]	100	99	IWB11074	5B	93.44	0.180352	0.919276	0.0101761	0.093785	0.527545	0.004598	0.0897186	0.333766	0.00234188	0.0868934	0.466766	0.00382101
SN11075	BS00079321_51.1	5B	587.601	[T/C]	100	100	IWB11075	5B	116.22	0.0508877	0.224349	0.00118772	0.0218732	0.124169	0.000425051	0.0423409	0.174417	0.000821758	0.0397668	0.244273	0.00136508
SN11076	BS00079388_51.1	4A	596.306	[T/C]	100	99	IWB11076	4A	58.38	-0.0697171	0.203884	0.00101069	-0.0544602	0.178621	0.000804712	0.00789474	0.0164939	4.7627e-05	-0.0678036	0.228722	0.00122331
SN11077	BS00079389_51.1	4A	596.305	[T/C]	100	100	IWB11077	4A	58.38	0.0747219	0.222599	0.00117221	0.066473	0.221911	0.00116413	-0.0146498	0.0314976	7.13544e-05	0.099504	0.360405	0.00256162
SN11078	BS00079440_51.1	2D	79.4217	[A/G]	100	100	IWB11078	2Dx	43.69	-0.0791969	0.395226	0.00296778	-0.0433511	0.226699	0.00120659	-0.00957064	0.0338053	7.61975e-05	-0.0606593	0.338831	0.00232324
SN1108	BobWhite_c17879_519.1	3A	658.905	[A/G]	100	99	IWB1108	3A	112.88	-0.0812248	0.379468	0.00278534	-0.0576348	0.292459	0.00183634	0.0431445	0.156554	0.000687681	-0.0687151	0.361399	0.00257275
SN11085	BS00079522_51.1	3B	9.77836	[T/C]	100	100	IWB11085	3B	25.09	-0.0125391	0.052786	8.78586e-05	0.00432025	0.0201877	1.37344e-05	0.0151832	0.0588538	0.00014753	0.0203858	0.102481	0.000300457
SN11087	BS00079538_51.1	1A	508.925	[T/G]	100	100	IWB11087	1A	85.69	0.0230474	0.0850722	0.000214368	0.00517238	0.0237796	1.89086e-05	-0.0889523	0.379401	0.00285828	-0.0395194	0.21208	0.00107738
SN11090	BS00079611_51.1	2A	723.521	[A/C]	100	99	IWB11090	2A	128.89	0.276552	1.35034	0.016956	0.273037	1.57051	0.0205239	0.277199	1.31091	0.0165634	0.282008	1.63652	0.0215907
SN11091	BS00079614_51.1	7A	84.7005	[T/C]	94.1	100	IWB11091	7A	116.67	-0.0958092	0.359135	0.00255461	0.00804602	0.0321053	3.3859e-05	-0.0387397	0.110473	0.00038783	-0.0103675	0.0411014	5.43974e-05
SN11093	BS00079664_51.1	5D	561.797	[T/C]	100	99	IWB11093	5D	204.58	0.0470685	0.211145	0.0010724	-0.0501569	0.276358	0.00167463	-0.0313023	0.123281	0.000463961	-0.0212538	0.101962	0.000297703
SN11100	BS00079914_51.1	5B	410.533	[T/G]	100	99	IWB11100	5B	49.01	-0.0441925	0.121994	0.000412535	-0.0715768	0.276457	0.00167561	0.012666	0.0312889	7.09317e-05	-0.082225	0.325786	0.00218233
SN11103	BS00079969_51.1	7D	4.895	[A/C]	100	99	\N	\N	\N	0.0230072	0.109097	0.000337458	0.0337149	0.213107	0.00108742	0.0889821	0.498379	0.00432237	0.0319084	0.197541	0.000955112
SN11105	BS00079989_51.1	Un	222.091	[T/C]	100	100	IWB11105	3B	14.1	0.0157349	0.0799479	0.000191152	0.00710105	0.045418	6.59096e-05	0.00954618	0.0413371	9.41056e-05	0.0248437	0.172474	0.000756673
SN11106	BS00080044_51.1	6D	466.331	[A/C]	100	100	\N	\N	\N	0.181101	0.71991	0.00723886	0.0815127	0.415958	0.00320687	-0.0247222	0.0624512	0.000160427	0.127789	0.648085	0.00621026
SN1111	BobWhite_c17906_121.1	3B	252.559	[A/G]	98	100	IWB1111	3B	67.45	-0.0695442	0.236899	0.0013009	-0.0531628	0.235438	0.00128534	-0.0902233	0.294859	0.00192602	-0.0405966	0.169408	0.000733542
SN11111	BS00080093_51.1	5A	464.478	[A/G]	100	99	IWB11111	5A	53.47	0.0964677	0.372711	0.00270807	0.0393	0.145221	0.000561123	0.14801	0.616901	0.00591047	0.0640888	0.257037	0.00148512
SN11113	BS00080151_51.1	3D	2.62564	[T/G]	100	100	IWB11113	3D	4	0.1352	0.613034	0.00574571	0.073744	0.310476	0.0020225	0.0484421	0.154511	0.000672937	0.0664751	0.27215	0.00163131
SN11115	BS00080158_51.1	3B	3.23904	[T/C]	100	99	IWB11115	3D	.	0.0810404	0.24467	0.00137264	0.138233	0.545208	0.00482855	0.186217	0.696526	0.00703252	0.136924	0.534588	0.00468441
SN11119	BS00080239_51.1	2D	82.1856	[A/G]	100	99	IWB11119	2Dx	44.96	-0.0351021	0.14657	0.000571307	-0.0716586	0.420226	0.00325775	-0.0857426	0.386275	0.00293849	-0.0604501	0.335598	0.00228808
SN11121	BS00080311_51.1	7A	717.092	[A/G]	100	99	IWB11121	7A	216.36	0.0794665	0.20108	0.0009872	0.0703078	0.190919	0.000902133	0.0909952	0.222067	0.00122064	0.0782109	0.215655	0.00110821
SN11122	BS00080317_51.1	6B	437.487	[T/C]	100	100	IWB11122	6B	65.27	0.0711598	0.352556	0.00248115	0.12279	0.849227	0.00910945	0.172517	1.06043	0.012539	0.127974	0.896594	0.00980602
SN11126	BS00080394_51.1	6A	606.768	[T/C]	100	99	\N	\N	\N	0.112956	0.590194	0.00543593	0.0630902	0.353658	0.00248914	0.0878171	0.373062	0.00278485	0.0676257	0.37304	0.00270416
SN11127	BS00080399_51.1	6A	606.768	[A/G]	100	100	\N	\N	\N	-0.107503	0.549631	0.00489505	-0.100036	0.64481	0.00617188	-0.0824204	0.342783	0.00244159	-0.121621	0.815744	0.00860512
SN11131	BS00080474_51.1	5B	588.682	[A/G]	96	99	\N	\N	\N	0.0561156	0.21045	0.00106644	0.0502343	0.228994	0.00122711	0.0529696	0.183022	0.000889526	0.0266899	0.109916	0.000341081
SN11132	BS00080495_51.1	5B	591.654	[T/G]	100	100	IWB11132	5B	117.85	-0.0711281	0.233918	0.00127371	-0.148377	0.677943	0.00663318	-0.169718	0.695338	0.0070155	-0.136665	0.601838	0.00557762
SN11138	BS00080621_51.1	7B	648.926	[T/C]	100	100	IWB11138	7B	105.37	-0.0034052	0.0125651	5.42002e-06	-0.0043308	0.0230421	1.77823e-05	0.00916068	0.0305501	6.94554e-05	0.0321427	0.18879	0.000884
SN11139	BS00080654_51.1	2A	676.239	[A/G]	100	100	IWB11139	2A	113.3	-0.0418132	0.160329	0.000668473	-0.00196057	0.00832001	2.39497e-06	0.0128788	0.0417604	9.52057e-05	-0.0233296	0.104003	0.000308606
SN11141	BS00080749_51.1	2D	72.1714	[T/G]	100	100	IWB11141	2Dx	42.37	0.130048	0.676487	0.0066241	0.0671218	0.358209	0.00253988	0.114535	0.497711	0.00431374	0.0515091	0.255841	0.00147374
SN11143	BS00080752_51.1	2A	718.355	[A/G]	100	100	\N	\N	\N	0.0244008	0.112645	0.000357514	0.0615627	0.408614	0.00311981	0.0284748	0.127344	0.000489328	0.0451285	0.274074	0.00165023
SN11150	BS00080831_51.1	7A	25.4206	[A/G]	100	100	IWB11150	7A	56.17	0.0587517	0.273361	0.00164786	0.00287989	0.0134719	6.20741e-06	0.0582952	0.248096	0.0014608	0.0307102	0.163543	0.000690021
SN11151	BS00080836_51.1	2A	15.9482	[A/G]	100	99	IWB11151	2A	47.22	0.0977085	0.376972	0.00275673	0.0705589	0.296982	0.00188257	0.113918	0.433155	0.00350074	0.0838237	0.368166	0.00264892
SN11155	BS00080879_51.1	3A	627.825	[T/G]	100	99	IWB11155	3A	101	0.0113408	0.0463671	6.86775e-05	0.0826145	0.605854	0.00563827	0.0525141	0.23837	0.00136938	0.0643761	0.430161	0.00337322
SN11158	BS00080927_51.1	4A	702.039	[A/G]	100	99	\N	\N	\N	0.0867357	0.244384	0.00136997	0.198921	0.827411	0.00878657	-0.0397887	0.0871297	0.000265109	0.175876	0.688717	0.006777
SN11159	BS00080967_51.1	2B	669.436	[A/G]	100	99	IWB11159	2B	109.14	0.0327419	0.137061	0.000507539	-0.000161366	0.000702563	1.73759e-08	0.0129783	0.0474289	0.000110868	-0.0131316	0.0604917	0.000113303
SN1116	BobWhite_c1796_701.1	5A	439.558	[T/G]	80.2	98.8	IWB1116	5A	49.03	-0.0473743	0.146733	0.000572423	0.060661	0.226422	0.00120411	0.0836923	0.268055	0.00165437	0.0406578	0.136976	0.00050555
SN11160	BS00080997_51.1	2A	293.892	[T/C]	100	99	IWB11160	2A	101.97	0.265013	0.677549	0.00663901	0.126729	0.272296	0.00163456	0.205861	0.465274	0.00390004	0.200543	0.489096	0.00410071
SN11161	BS00081002_51.1	1A	535.435	[A/G]	100	99	IWB11161	1A	102.92	-0.0743672	0.268396	0.00159912	-0.117611	0.549542	0.0048855	-0.163439	0.69413	0.00699819	-0.105613	0.471161	0.00387569
SN11166	BS00081109_51.1	2B	734.453	[A/G]	100	99	\N	\N	\N	0.0787331	0.310185	0.00202291	0.0697661	0.324622	0.0021723	0.0505373	0.165148	0.000751048	0.064367	0.293204	0.00184188
SN11168	BS00081125_51.1	1B	484.148	[A/G]	100	99	IWB11168	1B	70.08	-0.182288	1.28385	0.015883	-0.144444	1.13203	0.0134427	-0.207671	1.29296	0.0162705	-0.170979	1.41789	0.0180028
SN11180	BS00081335_51.1	4B	636.779	[T/C]	100	100	\N	\N	\N	-0.182641	1.34892	0.016933	-0.1009	0.699558	0.00693754	-0.0916264	0.462268	0.00386222	-0.0957757	0.644323	0.00615827
SN11184	BS00081406_51.1	2B	142.446	[A/C]	100	100	IWB11184	2B	90.97	-0.0343641	0.128717	0.00045399	-0.0574936	0.323048	0.00215548	-0.10762	0.426464	0.00341893	-0.0868233	0.544064	0.00480817
SN11191	BS00081475_51.1	3A	701.891	[A/G]	100	99	\N	\N	\N	0.000108242	0.000253915	2.27585e-09	-0.0443007	0.136434	0.000502577	-0.0690562	0.175861	0.000832985	0.0594781	0.190183	0.000895189
SN11195	BS00081565_51.1	5A	68.5496	[A/G]	100	100	IWB11195	5A	26.51	0.0135785	0.0389012	4.9091e-05	-0.0688644	0.256596	0.00148257	-0.102698	0.359103	0.00262503	-0.05427	0.193303	0.000920438
SN11200	BS00081610_51.1	3A	685.781	[A/G]	100	100	IWB11200	3A	123.01	0.062174	0.279671	0.00171046	0.0978365	0.595301	0.00549546	0.0328818	0.129082	0.000500347	0.0906318	0.532036	0.0046512
SN11204	BS00081688_51.1	3A	659.04	[T/C]	100	99	IWB11204	3A	113.86	0.0172224	0.0530675	8.87478e-05	0.0227119	0.0829611	0.000204318	-0.0374686	0.117637	0.000429687	0.00785538	0.0269668	2.41237e-05
SN11207	BS00081724_51.1	4D	455.344	[A/G]	100	99	IWB11207	4D	92.75	-0.206001	0.923261	0.0102364	-0.114878	0.528041	0.00460444	-0.120776	0.374344	0.00279966	-0.0857458	0.355616	0.00250815
SN11210	BS00081747_51.1	1B	623.762	[A/C]	100	99	\N	\N	\N	-0.111736	0.340357	0.00234651	0.0153236	0.0510948	8.24585e-05	0.0185461	0.0353938	7.97089e-05	0.0219704	0.0737756	0.000164233
SN11211	BS00081749_51.1	1B	623.762	[T/G]	100	99	IWB11211	1B	97.71	0.0921814	0.315677	0.00208077	0.0785107	0.30522	0.00196765	0.0643012	0.197123	0.00100478	0.122079	0.534524	0.00468358
SN11215	BS00081841_51.1	7B	687.596	[A/G]	100	100	IWB11215	7B	121.6	0.0208763	0.085498	0.000216347	-0.0657842	0.442595	0.00352769	-0.0942393	0.473355	0.00400216	-0.0698954	0.473637	0.00390657
SN11217	BS00081871_51.1	2B	12.0766	[T/G]	100	99	IWB11217	2B	23.51	-0.0330064	0.144542	0.00055747	-0.0703238	0.413241	0.00317459	0.0110266	0.0388493	8.78401e-05	-0.0571885	0.316156	0.00207996
SN11221	BS00081951_51.1	5A	677.632	[T/C]	100	100	\N	\N	\N	-0.101017	0.723318	0.00728754	-0.0440687	0.303696	0.00195182	-0.113503	0.754214	0.00786803	-0.0686762	0.520815	0.00450582
SN11224	BS00081981_51.1	3A	7.92678	[A/G]	100	100	\N	\N	\N	0.0185967	0.073381	0.000163064	0.00878113	0.0367009	4.38205e-05	0.0108784	0.0400286	9.07677e-05	0.00624541	0.0256604	2.19045e-05
SN11226	BS00082002_51.1	5A	476.66	[A/G]	100	99	IWB11226	5A	55.13	0.211773	1.52827	0.0198624	0.203409	1.65729	0.0219591	0.130808	0.686558	0.00688997	0.186869	1.4381	0.0183318
SN11229	BS00082063_51.1	4B	645.319	[T/C]	100	99	IWB11229	4B	89.26	0.116203	0.424101	0.00330979	0.00812261	0.0263943	2.31647e-05	0.117083	0.390482	0.00298787	0.040064	0.140521	0.000528918
SN11231	BS00082081_51.1	5B	239.437	[A/G]	100	99	IWB11231	5B	40.57	-0.0428921	0.103086	0.000304547	-0.0986511	0.30233	0.00193767	-0.0681554	0.16358	0.000739321	-0.0174489	0.0434853	6.0592e-05
SN11236	BS00082101_51.1	5B	551.659	[A/G]	100	99	\N	\N	\N	0.00913307	0.0166138	9.39114e-06	0.0115022	0.022418	1.68548e-05	-0.0581726	0.107278	0.000369778	0.0170552	0.0336119	3.69522e-05
SN11239	BS00082137_51.1	2B	731.481	[T/G]	100	98	\N	\N	\N	0.0822278	0.311223	0.00203381	0.0982887	0.455508	0.00368593	0.0356276	0.107361	0.000370245	0.0864119	0.384795	0.00283863
SN1124	BobWhite_c18071_171.1	2B	798.31	[T/C]	100	100	IWB1124	2B	157.21	0.143385	0.710951	0.00711118	0.0355213	0.158035	0.000650768	0.107892	0.436641	0.00354355	0.0787274	0.407895	0.00310785
SN11242	BS00082191_51.1	6A	7.5955	[A/C]	100	99	IWB11242	6A	19.24	-0.0152168	0.0501205	7.96363e-05	-0.0187256	0.0763574	0.000175259	-0.0453816	0.146637	0.000617307	-0.0144314	0.0573853	0.000102595
SN11243	BS00082211_51.1	6A	545.128	[T/G]	100	99	IWB11243	6A	85.07	-0.0730118	0.247553	0.00139956	-0.0656183	0.242636	0.00135142	-0.0768726	0.24045	0.00138876	-0.0546742	0.194946	0.000933827
SN11245	BS00082219_51.1	5A	670.346	[A/G]	100	100	IWB11245	5A	117.67	0.232064	1.3607	0.0171238	0.0388618	0.193438	0.000922562	0.147265	0.654938	0.00644162	0.0836226	0.490162	0.00411418
SN1125	BobWhite_c18073_247.1	7A	459.209	[A/G]	100	99	\N	\N	\N	0.196815	0.608087	0.00567831	0.104052	0.332802	0.00226032	0.326552	1.12253	0.0135231	0.150919	0.533956	0.00467617
SN11255	BS00082412_51.1	7A	562.216	[T/C]	100	100	IWB11255	7A	134.18	-0.0798193	0.391221	0.00292113	-0.06806	0.371199	0.00268625	-0.119457	0.603776	0.0057294	-0.095608	0.577315	0.00524802
SN11258	BS00082460_51.1	6A	615.589	[A/G]	100	99	IWB11258	6A	136.85	0.152557	1.13824	0.0135637	0.186788	1.9261	0.0264527	0.173704	1.23081	0.0152615	0.175848	1.71227	0.0228472
SN11259	BS00082501_51.1	3D	448.495	[A/G]	100	99	IWB11259	3D	114.66	0.132125	0.413071	0.00317801	0.140834	0.565487	0.00509627	0.102226	0.273017	0.00170368	0.156822	0.64801	0.00620922
SN11260	BS00082503_51.1	1D	412.219	[A/G]	100	100	IWB11260	1D	90.3	-0.0688378	0.256678	0.00148589	-0.0656772	0.287282	0.00178386	-0.0826002	0.311481	0.00210072	-0.068531	0.301633	0.00192832
SN11261	BS00082521_51.1	1B	555.765	[T/C]	100	100	IWB11261	1B	84.43	0.092269	0.316791	0.00209257	0.126598	0.558304	0.00500108	0.0525887	0.153893	0.000668499	0.0719276	0.268681	0.00159738
SN11262	BS00082565_51.1	1B	5.17585	[A/G]	100	99	IWB11262	1B	9.68	-0.0861136	0.480001	0.00399751	-0.0479922	0.314583	0.00206567	-0.0394632	0.158791	0.000703966	-0.0545475	0.350098	0.00244692
SN11263	BS00082566_51.1	1A	4.0534	[A/G]	100	100	IWB11263	1B	64.1	-0.00854626	0.0207767	1.45537e-05	-0.0698831	0.217429	0.00112486	-0.158119	0.525968	0.00468198	-0.114882	0.400219	0.00301769
SN11264	BS00082567_51.1	1A	4.05352	[T/C]	100	99	IWB11264.2	1B	60.62	-0.0624311	0.313342	0.00205611	0.00471839	0.0224519	1.69046e-05	-0.0347946	0.137789	0.000557102	0.0123942	0.0606969	0.000114027
SN11265	BS00082577_51.1	1B	688.767	[T/C]	88.1	98.9	IWB11265	1B	146.25	0.0085933	0.033645	3.71274e-05	0.0423795	0.269832	0.00161041	0.0720562	0.311411	0.00209997	0.0354534	0.214555	0.00109869
SN11266	BS00082604_51.1	2D	78.3922	[T/C]	100	100	IWB11266	2Dx	42.37	0.0576951	0.215437	0.00110945	0.0288407	0.107989	0.000330725	0.0987397	0.396392	0.00305761	0.0411343	0.160625	0.000668734
SN11267	BS00082605_51.1	2D	78.3926	[T/C]	100	100	IWB11267	2Dx	42.37	0.0780846	0.312369	0.00204586	0.0454231	0.181313	0.000825701	0.114083	0.480587	0.00409409	0.0572738	0.237765	0.00130513
SN11270	BS00082644_51.1	3B	463.257	[A/G]	100	99	IWB11270	3B	67.67	-0.0495177	0.173187	0.000764247	-0.0407085	0.164877	0.000700613	0.0116412	0.0345226	7.77654e-05	-0.00813211	0.028933	2.76533e-05
SN11272	BS00082760_51.1	6B	394.651	[A/G]	100	100	IWB11272	6B	65.27	0.0816422	0.371139	0.00269017	0.0951389	0.547903	0.00486394	0.0553168	0.213692	0.00114653	0.0930841	0.528733	0.00460829
SN11274	BS00082812_51.1	6A	0.639333	[A/C]	100	100	IWB11274	6A	4.73	0.00948389	0.0320664	3.38376e-05	-0.0182141	0.0778983	0.00018187	-0.174704	0.912316	0.0102369	-0.0545573	0.269456	0.00160494
SN11275	BS00082890_51.1	6B	0.166006	[T/C]	100	100	IWB11275	6B	0.37	0.288428	0.996458	0.0113541	0.275853	1.21452	0.0147478	0.167716	0.391	0.00299396	0.257826	1.08587	0.0127053
SN11278	BS00082942_51.1	2D	616.152	[A/C]	100	100	IWB11278	2Dx	82.82	-0.0466034	0.0855805	0.000216732	0.0867206	0.182171	0.000832428	0.0812679	0.15356	0.000666119	0.0575109	0.114083	0.00036474
SN11279	BS00082943_51.1	2D	616.152	[T/C]	100	99	IWB11279	2Dx	82.82	0.0263168	0.0478074	7.27963e-05	-0.0474007	0.0950286	0.000262157	-0.0678594	0.128813	0.000498635	-0.0432175	0.0858107	0.000217191
SN11280	BS00082967_51.1	2B	750.016	[A/G]	100	99	IWB11280	2B	130.7	-0.112514	0.712514	0.00713343	-0.016867	0.0892347	0.00023364	-0.1175	0.678637	0.0067771	-0.0587528	0.379414	0.00277686
SN11284	BS00083072_51.1	1B	484.377	[A/G]	100	100	IWB11284	1B	70.08	0.182105	1.32555	0.016555	0.145669	1.18669	0.0143059	0.202401	1.30003	0.0163858	0.171047	1.46952	0.0188444
SN11286	BS00083080_51.1	2D	79.5412	[T/C]	100	100	\N	\N	\N	-0.0704213	0.338076	0.00232156	-0.0369885	0.186863	0.000869568	-0.00264402	0.00903583	4.11116e-05	-0.0548115	0.29675	0.0018781
SN11289	BS00083146_51.1	2A	59.3231	[A/G]	100	100	IWB11289	2A	93.47	-0.0464322	0.235764	0.00129052	-0.0520639	0.339127	0.00232906	-0.0122059	0.0500387	0.000118653	-0.0473906	0.297383	0.00188459
SN11290		Un	NA	[T/C]	NA	NA	IWB11290	1B	9.68	-0.197259	1.87387	0.0256185	-0.0510165	0.413536	0.00317808	-0.159707	1.16356	0.0141787	-0.0608884	0.49622	0.00419092
SN11298	BS00083391_51.1	3B	687.761	[A/C]	100	99	IWB11298	3B	80.13	0.2002	0.957545	0.0107577	0.294945	1.9265	0.0264594	0.286308	1.59337	0.0212392	0.26986	1.66515	0.0220648
SN11299	BS00083398_51.1	3A	657.271	[T/C]	100	100	\N	\N	\N	-0.00647253	0.0171318	9.97445e-06	-0.123088	0.518423	0.00447995	-0.0986947	0.287206	0.00184715	-0.12661	0.534394	0.00468188
SN11302	BS00083497_51.1	2A	701.488	[A/G]	100	100	IWB11302	2B	109.53	-0.0868275	0.450003	0.00362447	-0.046095	0.256274	0.0014795	-0.00354961	0.0128387	4.39777e-05	-0.0518974	0.293631	0.00184623
SN11303	BS00083500_51.1	1A	579.865	[A/G]	100	99	IWB11303	1B	148.4	0.0590586	0.282035	0.0017341	0.0659596	0.446064	0.00357004	0.0449144	0.195431	0.000990682	0.049406	0.303704	0.00194973
SN11304		Un	NA	[T/C]	NA	NA	IWB11304	2Dx	45.29	-0.0587126	0.292647	0.00184141	-0.0551416	0.342412	0.00236498	-0.0286451	0.112831	0.0004014	-0.056654	0.35073	0.00245391
SN11305	BS00083507_51.1	5A	461.49	[T/C]	90.1	98.9	\N	\N	\N	-0.089394	0.419804	0.00325829	-0.0164769	0.0742781	0.000166503	-0.0623801	0.250823	0.00148679	-0.0248768	0.115441	0.000372586
SN11306	BS00083511_51.1	5B	520.876	[A/G]	100	99	IWB11306	5B	69.19	-0.211085	1.31011	0.0163059	-0.096073	0.506832	0.00433096	-0.224872	1.32709	0.0168278	-0.161147	1.04662	0.0120954
SN11308	BS00083531_51.1	1D	49.6038	[A/G]	100	99	IWB11308	1D	71.9	-0.237245	1.36763	0.0172364	-0.125278	0.897105	0.00982462	-0.292919	1.71314	0.0232534	-0.125101	0.882238	0.00959093
SN11314	BS00083626_51.1	2B	795.066	[T/C]	100	98	IWB11314	2B	173.35	-0.15491	0.674883	0.00660158	-0.168406	1.45141	0.0185694	-0.127562	0.421797	0.00336218	-0.218524	2.14468	0.0301141
SN11315	BS00083630_51.1	6A	5.60432	[T/G]	100	99	IWB11315	6A	13.45	-0.24997	1.68271	0.0224193	-0.182567	1.27144	0.0156569	-0.192707	1.04499	0.0122959	-0.196974	1.41445	0.017947
SN11317	BS00083706_51.1	Un	35.3423	[T/C]	100	100	IWB11317	3B	11.56	0.0141026	0.052828	8.7991e-05	-0.021142	0.117148	0.000382975	0.00828207	0.0269504	6.27222e-05	-0.0181763	0.0940284	0.000256851
SN11318	BS00083715_51.1	5B	10.4451	[A/G]	100	99	IWB11318	5B	11.23	-0.0271028	0.129631	0.000459739	-0.0471517	0.341145	0.00235111	-0.0591025	0.293664	0.00191363	-0.0460853	0.327316	0.00219873
SN11319	BS00083727_51.1	2A	520.563	[A/G]	100	100	IWB11319	2B	99.73	-0.0731627	0.308183	0.00200194	0.000758416	0.00320393	3.59298e-07	-0.025271	0.0868257	0.000263656	0.00384197	0.016285	9.00413e-06
SN11320	BS00083763_51.1	2B	7.44299	[A/G]	100	99	IWB11320	2B	16.88	0.129081	0.610914	0.0057168	0.121525	0.646226	0.00619145	0.117616	0.476883	0.00404694	0.115547	0.600482	0.00555928
SN11321	BS00083768_51.1	2B	7.4431	[T/C]	100	100	IWB11321	2B	16.88	-0.0950429	0.406979	0.00310582	-0.0545956	0.245085	0.00137415	-0.0513621	0.174965	0.000826017	-0.0561845	0.25202	0.00143755
SN11322	BS00083806_51.1	7B	37.3612	[A/G]	100	99	IWB11322	7B	53.22	0.129116	0.776056	0.00804832	0.127506	0.926921	0.0102743	0.126812	0.695547	0.00701849	0.141593	1.07244	0.0124962
SN11323	BS00083807_51.1	7B	37.3613	[T/G]	100	99	IWB11323	7B	53.04	0.106896	0.569032	0.00515221	0.113748	0.753584	0.00770927	0.115015	0.591965	0.0055675	0.126831	0.872192	0.00944087
SN11330	BS00083918_51.1	6B	720.952	[T/C]	100	100	IWB11330	6B	119.73	0.221039	1.69571	0.0226358	0.0781581	0.447932	0.00359289	0.172276	1.0413	0.0122378	0.122944	0.829758	0.00881139
SN11333	BS00083998_51.1	2B	790.752	[T/C]	100	99	IWB11333	2B	161.41	-0.0966888	0.377967	0.00276812	-0.0160417	0.0637815	0.000125289	-0.0016943	0.0046261	3.90079e-05	-0.0344826	0.145755	0.000564131
SN11335	BS00084022_51.1	1A	31.7817	[T/C]	100	99	\N	\N	\N	0.0259884	0.077869	0.000182055	0.0162675	0.0516199	8.4073e-05	0.00237217	0.00648203	3.97313e-05	0.00389617	0.0118139	4.78578e-06
SN11336	BS00084036_51.1	7A	18.877	[A/G]	100	99	IWB11336	7A	51.36	-0.0579996	0.246358	0.00138838	0.0288581	0.137746	0.000511165	0.0202347	0.0712623	0.00019463	0.0577486	0.3095	0.00201004
SN1134	BobWhite_c18136_441.1	6D	464.986	[A/G]	100	100	IWB1134	6D	160.5	-0.188969	1.24898	0.0153236	-0.135967	1.11304	0.0131445	-0.180153	1.07284	0.0127349	-0.136984	1.08017	0.0126165
SN11340	BS00084070_51.1	4B	35.5149	[A/G]	100	100	IWB11340	4B	56.19	0.205637	0.903446	0.00993699	0.0969464	0.485554	0.00406055	0.0539704	0.149927	0.00064032	0.0746958	0.340269	0.00233892
SN11342	BS00084096_51.1	5B	577.229	[A/G]	100	100	IWB11342	5B	107.37	0.0113265	0.0231683	1.80035e-05	-0.192567	0.893283	0.00976721	-0.256205	0.693513	0.00698938	-0.206586	0.969824	0.0109145
SN11343	BS00084106_51.1	5B	657.714	[T/C]	95	100	IWB11343	5B	139.4	-0.00194059	0.00500475	8.74614e-07	0.130808	0.522332	0.00453045	0.243226	1.0648	0.0126079	0.116259	0.445585	0.00356022
SN11346	BS00084133_51.1	5D	550.442	[T/C]	100	100	IWB11346	5D	198.19	0.137346	0.476953	0.0039592	0.011544	0.0393902	5.01956e-05	0.0117639	0.0285557	6.563e-05	0.0112992	0.0379097	4.65848e-05
SN11347	BS00084158_51.1	3A	671.144	[T/C]	100	100	IWB11347	3A	113.86	0.09294	0.418101	0.00323793	0.0855335	0.476835	0.00395095	0.0231868	0.076359	0.000216055	0.0975981	0.562415	0.00504988
SN11348	BS00084159_51.1	3A	671.144	[T/C]	100	100	IWB11348	3A	117.73	0.0887494	0.377517	0.00276297	0.0997296	0.554546	0.00495144	0.0286671	0.092267	0.000290244	0.105754	0.593775	0.00546878
SN11349	BS00084192_51.1	7A	716.248	[T/C]	88.1	100	IWB11349	7A	212.66	-0.0193746	0.045151	6.52843e-05	-0.0445619	0.131367	0.000469942	-0.0732938	0.185166	0.00090672	0.000478645	0.00123482	5.35511e-08
SN11350	BS00084193_51.1	7A	716.248	[T/C]	100	99	IWB11350	7A	216.36	0.00512729	0.0104624	3.77545e-06	0.00986153	0.0220289	1.62885e-05	0.025431	0.0515429	0.0001233	0.00736499	0.0162982	9.01852e-06
SN11351	BS00084216_51.1	1B	637.826	[T/C]	100	100	IWB11351	1B	110.16	-0.177157	1.06115	0.0123555	-0.0422435	0.18139	0.000826298	-0.0627899	0.249102	0.00147037	-0.0761499	0.369527	0.00266432
SN11353	BS00084250_51.1	6A	531.395	[A/C]	100	100	IWB11353	6A	82.38	0.176407	0.787866	0.00822052	0.0834261	0.327975	0.00220826	0.0748549	0.236178	0.00134904	0.0868075	0.34399	0.00237965
SN11354	BS00084251_51.1	6A	531.395	[T/G]	100	99	IWB11354	6A	82.38	-0.182092	0.863977	0.00934483	-0.0855862	0.353624	0.00248876	-0.0793161	0.264014	0.00161456	-0.0938993	0.396916	0.00297909
SN11355	BS00084257_51.1	7B	569.956	[T/C]	100	100	IWB11355	7B	77.59	0.0517011	0.157946	0.000651241	-0.126355	0.678504	0.00664103	0.0730243	0.223427	0.00123283	-0.149165	0.749797	0.00764616
SN11361	BS00084348_51.1	3A	9.85506	[A/G]	100	99	IWB11361	3A	20.74	0.140364	0.751342	0.00769011	0.13045	0.923914	0.0102288	0.106802	0.448757	0.00369336	0.12594	0.866236	0.00935208
SN11363	BS00084370_51.1	7A	187.431	[T/C]	100	99	IWB11363	7A	126.8	-0.0232198	0.0986773	0.000281284	-0.0152807	0.0734451	0.000163049	-0.0683398	0.322631	0.00222042	-0.0279778	0.142206	0.000540158
SN11366	BS00084417_51.1	2B	763.633	[A/C]	100	100	IWB11366	2B	134.46	-0.0216894	0.0838146	0.000208567	-0.0619728	0.333515	0.00226804	-0.0389753	0.15484	0.000675306	-0.0643897	0.349768	0.00244328
SN11367	BS00084428_51.1	1A	264.983	[T/G]	100	99	\N	\N	\N	-0.147373	0.683938	0.00672885	-0.00914455	0.035499	4.11006e-05	-0.169442	0.729062	0.0075016	-0.0884979	0.444248	0.0035439
SN11368	BS00084477_51.1	4A	738.781	[T/C]	100	100	IWB11368	7A	33.24	0.0145855	0.0652785	0.00013108	0.072332	0.541251	0.00477668	0.0747443	0.384538	0.00291816	0.0818775	0.633021	0.00600266
SN11369	BS00084482_51.1	4A	738.781	[T/C]	100	99	IWB11369	7A	34.9	0.0470987	0.256423	0.00148346	-0.0499609	0.350265	0.00245149	-0.004776	0.0193895	5.11262e-05	-0.0404826	0.266577	0.00157691
SN11371	BS00084530_51.1	1B	555.776	[A/G]	100	99	IWB11371	7A	126.54	0.0376112	0.0919974	0.000247492	0.0855112	0.279971	0.00171053	0.147466	0.437568	0.00355496	0.080656	0.258621	0.00150024
SN11377	BS00084661_51.1	3A	12.812	[T/C]	100	99	IWB11377	3A	24.15	-0.0633528	0.243774	0.0013643	0.0017109	0.00623506	1.35138e-06	-0.0397051	0.133909	0.000531503	-0.0155774	0.0598179	0.000110941
SN11379	BS00084668_51.1	2B	1.83276	[T/C]	100	100	IWB11379	2B	20.21	-0.030434	0.146808	0.000572935	-0.0345429	0.224863	0.00119025	-0.0884443	0.483381	0.00412974	-0.0461156	0.315102	0.00206884
SN11380	BS00084703_51.1	4A	705.508	[A/G]	100	100	IWB11380	4A	127.12	0.0612932	0.222347	0.00116998	0.00241923	0.00807226	2.25572e-06	0.00750676	0.0217967	5.44366e-05	-0.0225984	0.0810276	0.000195397
SN11387	BS00084880_51.1	2D	613.435	[A/G]	100	99	IWB11387	2Dx	82.82	0.0263168	0.0478074	7.27963e-05	-0.0474007	0.0950286	0.000262157	-0.0678594	0.128813	0.000498635	-0.0432175	0.0858107	0.000217191
SN11390	BS00084895_51.1	1B	643.102	[A/G]	100	100	IWB11390	1B	115.88	-0.0229664	0.111755	0.000352437	0.0564729	0.45934	0.00373323	0.100293	0.580547	0.00541192	0.050957	0.373734	0.00271205
SN11392	BS00084907_51.1	5B	670.829	[T/C]	100	100	IWB11392	5B	144.26	-0.0711793	0.306757	0.00198704	-0.00839362	0.0346745	3.92816e-05	-0.127875	0.612363	0.00584773	-0.0311117	0.140546	0.000529078
SN11393	BS00084911_51.1	3B	524.45	[A/G]	100	100	IWB11393	3B	69.53	-0.0957438	0.474709	0.00393106	-0.127614	0.955474	0.0107078	-0.161643	0.917566	0.0103172	-0.0870844	0.512697	0.00440129
SN11394	BS00084990_51.1	1B	673.746	[T/C]	100	99	IWB11394	1B	154.58	0.125394	0.783066	0.00815045	0.132914	1.40395	0.0177962	0.20459	1.5314	0.0202037	0.0901204	0.767082	0.00789556
SN11406	BS00085366_51.1	1B	608.533	[A/G]	100	99	IWB11406	1A	107.67	0.18638	1.28959	0.0159753	0.217277	1.90396	0.0260803	0.2079	1.37377	0.0175934	0.201727	1.67241	0.0221852
SN11414	BS00085589_51.1	6B	705.385	[A/G]	100	99	IWB11414	6B	110.45	0.0359313	0.186314	0.000866674	-0.078196	0.64327	0.00615059	0.0693314	0.381332	0.00288075	-0.0517318	0.367657	0.00264318
SN11423		Un	NA	[A/G]	NA	NA	\N	\N	\N	-0.195488	1.70801	0.0228409	-0.140234	1.3726	0.0172873	-0.109244	0.66027	0.00651681	-0.145246	1.43401	0.0182651
SN11427	BS00085851_51.1	1A	309.402	[A/G]	100	99	IWB11427	1A	70.79	-0.168329	0.705307	0.00703097	-0.0452021	0.175206	0.000778361	-0.134667	0.484844	0.00414844	-0.10309	0.479908	0.00398505
SN11428	BS00085890_51.1	5B	513.326	[A/G]	100	99	\N	\N	\N	-0.19232	1.18057	0.0142332	-0.0866816	0.455099	0.0036809	-0.146751	0.683094	0.00684057	-0.133021	0.81375	0.00857584
SN11432	BS00085967_51.1	3A	737.677	[T/G]	100	99	\N	\N	\N	0.0574192	0.162374	0.000683395	0.0237047	0.0722476	0.000158139	0.00715901	0.017326	4.8578e-05	0.0286335	0.0875424	0.000225318
SN11433	BS00085980_51.1	6A	21.5207	[A/G]	100	100	IWB11433	6A	41.47	0.0149585	0.0561881	9.88726e-05	-0.0294148	0.13996	0.000525775	-0.130911	0.711157	0.00724275	-0.0360935	0.175987	0.000783489
SN11434	BS00086046_51.1	6A	425.278	[T/C]	100	100	IWB11434	6A	79.08	-0.0145712	0.0462327	6.82987e-05	-0.0348741	0.146304	0.000568512	-0.0282717	0.0873004	0.000265926	-0.0436804	0.179651	0.000811816
SN11436	BS00086051_51.1	3A	739.148	[A/G]	100	99	IWB11436	3A	180.33	-0.0943101	0.583234	0.00534226	-0.0450427	0.328882	0.00221801	-0.0538762	0.258992	0.00156551	-0.0444054	0.318199	0.00210156
SN11438	BS00086093_51.1	3B	798.507	[A/G]	97	100	IWB11438	3B	134.83	0.32546	1.61581	0.0213084	0.5066	4.38657	0.0687342	0.356936	1.67743	0.0226513	0.510189	4.38484	0.0686279
SN11439	BS00086095_51.1	3B	798.507	[T/C]	95	99	IWB11439	3B	134.83	-0.32546	1.61581	0.0213084	-0.5066	4.38657	0.0687342	-0.356936	1.67743	0.0226513	-0.510189	4.38484	0.0686279
SN11440	BS00086096_51.1	5A	9.84023	[A/G]	100	100	IWB11440	5A	26.51	0.0593076	0.304248	0.0019609	0.0765215	0.488081	0.00409245	0.0585467	0.266517	0.00163917	0.0594956	0.349748	0.00244305
SN11445	BS00086173_51.1	6A	615.448	[A/G]	100	99	IWB11445	6A	159.63	-0.159296	0.58888	0.00541822	-0.224897	1.17356	0.0140979	-0.189578	0.706528	0.00717611	-0.172704	0.785967	0.00816966
SN11447	BS00086180_51.1	2B	742.466	[T/C]	100	100	\N	\N	\N	-0.0123157	0.0385119	4.81521e-05	0.0303452	0.12439	0.000426404	0.00893954	0.0246799	5.88728e-05	0.012583	0.047788	7.25349e-05
SN11449	BS00086228_51.1	2D	608.756	[A/G]	100	100	\N	\N	\N	-0.00779983	0.0231937	1.80419e-05	0.0485842	0.202917	0.00100085	0.00569247	0.0154549	4.65018e-05	0.0256857	0.0982269	0.000278163
SN11451	BS00086322_51.1	2B	686.835	[T/C]	100	99	IWB11451	2B	109.24	0.0218671	0.0930544	0.000252721	0.035489	0.205575	0.0010232	-0.0101981	0.0363203	8.1823e-05	0.0272741	0.150237	0.000594964
SN11452	BS00086329_51.1	2A	711.078	[A/C]	100	100	\N	\N	\N	0.0866722	0.446409	0.00358038	0.0858921	0.540133	0.00476205	0.0198314	0.0762415	0.000215548	0.0870421	0.546025	0.00483388
SN11453	BS00086364_51.1	Un	12.5925	[A/G]	100	99	IWB11453	2A	47.22	-0.077545	0.334242	0.00227982	-0.0609492	0.301677	0.00193092	-0.0484321	0.174312	0.000820947	-0.0564166	0.272807	0.00163777
SN11454		Un	NA	[A/G]	NA	NA	IWB11454	2A	47.22	-0.031343	0.117147	0.000383623	-0.0699011	0.362998	0.00259359	-0.0212238	0.0710781	0.000193878	-0.0387448	0.17663	0.000788435
SN11455	BS00086387_51.1	2D	18.2344	[A/G]	100	99	IWB11455	2Dx	11.22	-0.0575056	0.292815	0.00184312	-0.0181735	0.104771	0.000313099	-0.11636	0.635582	0.00617016	-0.0409957	0.256538	0.00148037
SN11457	BS00086534_51.1	2D	635.95	[A/G]	100	100	IWB11457	2Dx	97.14	0.0305402	0.149988	0.000594917	0.0160255	0.100964	0.000292755	0.0515627	0.256113	0.00153762	0.00514009	0.0285741	2.69923e-05
SN11460	BS00086676_51.1	2B	730.998	[T/C]	100	100	\N	\N	\N	-0.0811657	0.305703	0.00197605	-0.0955215	0.438293	0.00347536	-0.031575	0.0938213	0.000298064	-0.0841319	0.371419	0.00268576
SN11461	BS00086679_51.1	1D	38.7814	[T/C]	100	99	IWB11461	1D	67.72	0.0915464	0.454948	0.00368534	0.107343	0.740394	0.00751947	0.108956	0.525199	0.00467186	0.087008	0.547188	0.00484914
SN11462	BS00086680_51.1	1A	281.657	[A/G]	100	100	IWB11462	1A	70.79	-0.06249	0.135667	0.000498438	0.0192097	0.0459499	6.73891e-05	-0.0119678	0.0224767	5.54368e-05	-0.00321708	0.00732964	1.86082e-06
SN11463	BS00086717_51.1	3B	140.491	[A/G]	100	100	IWB11463	3B	62.67	0.0816065	0.386197	0.00286287	0.0257951	0.113993	0.00036463	-0.000572544	0.00185793	3.83734e-05	0.02727	0.120646	0.000403272
SN11465	BS00086733_51.1	4A	739.066	[T/C]	100	100	\N	\N	\N	0.0545158	0.20261	0.000999997	0.0681334	0.359581	0.00255524	0.0376823	0.118472	0.000434688	0.0801258	0.413735	0.00317691
SN1147	BobWhite_c1824_1380.1	1A	583.894	[A/C]	100	100	IWB1147	1D	163.86	-0.139019	0.382416	0.00281923	-0.100267	0.272063	0.00163228	-0.0764582	0.170206	0.000789332	-0.127704	0.368097	0.00264814
SN11472	BS00086854_51.1	1B	545.165	[A/G]	100	98	IWB11472	1B	78.45	-0.00165648	0.00612865	1.3082e-06	0.108555	0.710869	0.00709786	0.0803072	0.371322	0.00276479	0.0824732	0.484401	0.00404151
SN11474	BS00086963_51.1	5A	419.363	[T/C]	100	100	IWB11474	5A	46.06	-0.120662	0.571674	0.00518746	-0.0650135	0.308726	0.00200418	-0.0787654	0.299845	0.00197794	-0.0645317	0.302872	0.00194112
SN11475	BS00086964_51.1	6B	492.193	[A/G]	100	99	\N	\N	\N	0.023863	0.0995791	0.000285981	-0.013187	0.0655645	0.000131932	-0.061015	0.263076	0.00160536	0.00161629	0.00749272	1.94382e-06
SN11477	BS00087043_51.1	5B	550.235	[T/C]	100	99	IWB11477	5B	93.44	0.156672	0.791322	0.00827103	0.0918646	0.529287	0.00462063	0.0733974	0.273647	0.00170997	0.0836821	0.463534	0.00378093
SN11479	BS00087086_51.1	1D	34.6197	[T/C]	100	100	IWB11479	1D	67.72	-0.0780217	0.374926	0.00273333	-0.0137389	0.0608434	0.000114673	0.0183364	0.062041	0.000158924	-0.00910929	0.0392449	4.97856e-05
SN1148	BobWhite_c1824_1445.1	1B	677.093	[T/G]	100	99	\N	\N	\N	0.0485386	0.139686	0.000524856	0.0790647	0.278774	0.00169861	0.198119	0.63866	0.00621318	0.0827106	0.292613	0.00183587
SN11491	BS00087277_51.1	4A	743.951	[A/G]	100	100	IWB11491	4A	164.13	-0.121948	0.558544	0.00501283	-0.000727988	0.00254489	2.27029e-07	-0.115184	0.450913	0.00372017	-0.0685126	0.307403	0.00198816
SN11492	BS00087278_51.1	3B	581.646	[T/C]	100	100	IWB11492	3B	71.34	0.0317052	0.113068	0.000359935	0.0706778	0.375442	0.00273454	0.081136	0.31219	0.00210827	0.0438207	0.206984	0.00103396
SN11494	BS00087334_51.1	6D	465.209	[A/C]	100	99	IWB11494	6D	160.5	-0.06938	0.278086	0.00169467	0.0277535	0.121621	0.000409579	0.0175363	0.0549895	0.000134387	-0.00899518	0.0345991	3.90736e-05
SN11502	BS00087428_51.1	2A	530.745	[T/C]	100	99	\N	\N	\N	0.0218298	0.0634624	0.000124329	0.00795727	0.0299664	2.96319e-05	0.0545149	0.167773	0.000770828	0.0162714	0.0624939	0.000120452
SN11503	BS00087437_51.1	1A	113.86	[T/C]	100	99	IWB11503	1A	70.1	-0.0814166	0.336883	0.00230855	-0.0770659	0.354945	0.00250346	-0.114688	0.486019	0.00416347	-0.0591746	0.254209	0.00145825
SN11506	BS00087447_51.1	6A	535.404	[T/C]	100	99	IWB11506	6A	85.39	-0.114881	0.399438	0.00301706	-0.0586786	0.197921	0.000959312	-0.0399776	0.105774	0.000361417	-0.0549448	0.182555	0.000834515
SN11509	BS00087471_51.1	7A	8.25484	[T/C]	100	99	IWB11509	7A	42.08	0.135588	0.6029	0.00560782	0.0708071	0.318461	0.00210668	0.0752289	0.259535	0.00157079	0.0703277	0.312692	0.00204348
SN11510	BS00087533_51.1	3A	724.493	[A/G]	100	98	\N	\N	\N	0.068544	0.297495	0.00189107	0.0463427	0.217118	0.00112215	0.0444118	0.169835	0.0007865	0.0704301	0.359679	0.00255349
SN11511	BS00087534_51.1	3A	724.493	[T/C]	100	97	IWB11511	3B	123.6	-0.0214444	0.0789938	0.000186954	-0.0201542	0.0847113	0.000212333	0.00394974	0.0129431	4.407e-05	-0.00137105	0.00527885	9.69687e-07
SN11513	BS00087588_51.1	1A	532.254	[A/G]	100	99	IWB11513	1A	99.01	-0.103724	0.346539	0.00241447	-0.0218668	0.0819218	0.00019962	-0.0297556	0.0756009	0.000212794	-0.0184475	0.0671698	0.000137885
SN11515	BS00087600_51.1	1A	481.655	[A/G]	100	99	IWB11515	1A	77.78	0.201608	1.20765	0.0146636	0.224766	1.66892	0.022152	0.281354	1.91175	0.0266246	0.240873	1.84936	0.0251354
SN11516	BS00087601_51.1	1A	481.655	[T/C]	100	99	IWB11516	1A	74.78	-0.0638169	0.307765	0.00199757	-0.02322	0.129315	0.000456968	-0.0776551	0.334562	0.00235062	-0.0235847	0.129624	0.000458399
SN11518	BS00087680_51.1	5B	505.806	[A/C]	100	99	IWB11518	5B	71.37	-0.109008	0.247998	0.00140374	-0.0109628	0.0220683	1.63455e-05	-0.121359	0.258144	0.00155728	-0.000844615	0.00166512	9.72797e-08
SN11519		Un	NA	[T/C]	NA	NA	IWB11519	3D	142.32	0.0679919	0.328654	0.00221936	0.0299913	0.140637	0.000530273	0.0631987	0.283018	0.00180443	0.0306443	0.143869	0.000551342
SN11522	BS00087696_51.1	5B	550.733	[T/C]	100	100	IWB11522	5B	93.44	-0.0997232	0.450683	0.00363282	-0.0344923	0.162671	0.000684394	-0.0197226	0.0648199	0.000169261	-0.0342507	0.160222	0.000665817
SN11523	BS00087757_51.1	3B	6.25039	[A/G]	100	100	IWB11523	3B	11.87	-0.13184	0.855368	0.00921645	-0.153513	1.45676	0.0186568	-0.208219	1.48927	0.0195024	-0.161766	1.5623	0.0203658
SN11524	BS00087783_51.1	1D	33.4731	[A/G]	100	100	IWB11524	1D	67.72	-0.0850085	0.427513	0.00335083	-0.0223276	0.100125	0.000288347	0.000145127	0.000485522	3.82589e-05	-0.0367559	0.175007	0.000775975
SN11525	BS00087784_51.1	1B	50.7779	[A/G]	100	99	\N	\N	\N	-0.0371044	0.162999	0.000687977	0.0320589	0.166126	0.000709859	0.0529661	0.216186	0.00116843	0.0245882	0.121954	0.000411132
SN11527	BS00087793_51.1	2B	153.224	[A/C]	100	100	IWB11527	2B	93.01	-0.1091	0.65415	0.00631205	-0.129192	1.03429	0.0119178	-0.0835753	0.416757	0.00330116	-0.109511	0.806102	0.00846369
SN11528	BS00087798_51.1	6B	508.185	[A/G]	100	99	\N	\N	\N	-0.0159268	0.0581263	0.000105404	-0.0668348	0.33238	0.00225576	-0.0662813	0.263271	0.00160726	-0.0833882	0.438442	0.00347329
SN11529	BS00087825_51.1	3B	40.2455	[A/G]	100	100	IWB11529	3B	52.99	0.0289972	0.135665	0.000498421	-0.00841833	0.0460609	6.76996e-05	0.0316343	0.143557	0.000596062	-0.00577854	0.030773	3.11603e-05
SN11530	BS00087857_51.1	6B	39.1987	[T/C]	100	99	\N	\N	\N	0.0669757	0.202128	0.000995953	0.163072	0.821867	0.00870484	0.0766934	0.223784	0.00123603	0.147718	0.707474	0.00704181
SN11533	BS00087915_51.1	7A	670.77	[A/G]	100	99	IWB11533	7A	193.77	-0.187751	0.706418	0.00704674	-0.192637	0.83644	0.00891996	-0.125546	0.402649	0.00313192	-0.185376	0.786088	0.00817141
SN1154	BobWhite_c18256_158.1	3D	3.29856	[T/C]	100	98	IWB1154.2	3D	.	-0.104962	0.507491	0.00434683	-0.117989	0.660078	0.00638363	-0.158184	0.847855	0.00925847	-0.122629	0.693393	0.00684284
SN11541	BS00087997_51.1	6D	466.908	[T/G]	100	100	\N	\N	\N	0.0854042	0.413437	0.00318236	0.202532	2.10395	0.0294569	0.147342	0.814182	0.00875399	0.174642	1.62082	0.021331
SN11543	BS00088035_51.1	1A	512.878	[A/G]	100	100	IWB11543	1A	86.14	0.033747	0.143284	0.000548948	0.0504767	0.277517	0.00168612	0.0396644	0.158805	0.000704064	0.0506127	0.276095	0.00167017
SN11545	BS00088103_51.1	3A	13.151	[T/C]	81.2	97.6	IWB11545	3A	26.01	-0.00371303	0.0110824	4.23031e-06	-0.0144102	0.0530917	8.86726e-05	-0.0373926	0.114311	0.000410019	-0.00451532	0.015922	8.61406e-06
SN11546	BS00088117_51.1	7D	2.41029	[T/G]	100	100	IWB11546	7A	42.08	0.0254315	0.075693	0.000172736	-0.00433675	0.0195245	1.28655e-05	0.0860079	0.258886	0.00156448	0.0252066	0.121382	0.000407686
SN11548	BS00088186_51.1	5B	506.513	[A/C]	100	100	IWB11548	5B	71.12	0.109008	0.247998	0.00140374	0.0109628	0.0220683	1.63455e-05	0.121359	0.258144	0.00155728	0.000844615	0.00166512	9.72797e-08
SN11549	BS00088187_51.1	5B	506.513	[T/G]	100	99	IWB11549	5B	68.36	-0.109008	0.247998	0.00140374	-0.0109628	0.0220683	1.63455e-05	-0.121359	0.258144	0.00155728	-0.000844615	0.00166512	9.72797e-08
SN1155	BobWhite_c18256_809.1	3D	3.3	[T/C]	100	99	IWB1155	3D	.	0.00180803	0.00602442	1.26438e-06	-0.0635496	0.290538	0.00181681	-0.121358	0.576142	0.00535215	-0.0713897	0.334673	0.00227805
SN11558		Un	NA	[T/C]	NA	NA	IWB11558	1A	102.92	-0.00366182	0.0134857	6.23061e-06	-0.000966328	0.0041227	5.93666e-07	0.00532459	0.0185524	5.006e-05	0.0147958	0.0669806	0.00013716
SN11559	BS00088374_51.1	7A	598.217	[A/G]	90.1	98.9	IWB11559	7A	135.54	-0.140001	0.6996	0.00695003	-0.134144	0.744405	0.00757709	-0.15834	0.75058	0.00781489	-0.135605	0.752317	0.00768244
SN11564	BS00088495_51.1	7B	157.217	[A/G]	100	100	IWB11564	7B	69.93	-0.0919694	0.423691	0.00330486	-0.0596534	0.325399	0.00218062	-0.0382919	0.138403	0.0005612	-0.0506276	0.261416	0.00152704
SN11568	BS00088575_51.1	2B	135.004	[T/C]	100	99	IWB11568	2B	88.44	-0.226989	1.98486	0.02749	-0.181527	1.70451	0.0227436	-0.233071	1.96563	0.0275448	-0.18451	1.74089	0.0233234
SN11570	BS00088587_51.1	5D	546.69	[T/G]	100	100	\N	\N	\N	-0.0178835	0.0698723	0.000148845	0.0893005	0.560298	0.00502746	-0.0014632	0.00505087	3.91525e-05	0.0552996	0.3	0.00191148
SN11576	BS00088672_51.1	1B	183.482	[T/G]	100	100	IWB11576	1B	64.1	0.0638587	0.192518	0.000916646	-0.0212597	0.0740184	0.000165423	0.00440169	0.010527	4.21208e-05	0.0238387	0.0810989	0.000195715
SN11577	BS00088683_51.1	3B	16.4442	[A/G]	100	100	IWB11577	3B	32.99	-0.00870239	0.0400966	5.2025e-05	-0.0027425	0.0159144	8.6156e-06	0.0356579	0.168064	0.000773028	0.0120939	0.0705371	0.000151068
SN11579	BS00088733_51.1	5B	669.897	[T/C]	100	99	IWB11579	5B	144.26	0.153281	1.16452	0.0139789	0.116389	1.01123	0.0115618	0.206212	1.48785	0.0194788	0.120364	1.051	0.0121632
SN11580	BS00088755_51.1	3A	686.784	[A/G]	100	100	IWB11580	3A	124.3	0.0391947	0.160737	0.000671442	0.0109828	0.0482306	7.39005e-05	-0.00125329	0.0042282	3.88838e-05	0.00743568	0.031856	3.33157e-05
SN11581	BS00088756_51.1	3A	686.784	[A/G]	100	99	IWB11581	3A	124.3	-0.0273202	0.103382	0.000306136	0.00494115	0.0202422	1.3807e-05	0.0116801	0.0396017	8.96989e-05	0.00333232	0.0134467	6.17768e-06
SN11583	BS00088806_51.1	7D	412.886	[A/C]	100	99	\N	\N	\N	-0.00919236	0.0217038	1.58495e-05	-0.0401051	0.143148	0.000547091	0.0019688	0.00410846	3.88486e-05	-0.026993	0.0903758	0.000238883
SN11585	BS00088851_51.1	5A	591.463	[T/C]	100	100	IWB11585	5A	92.6	0.00781722	0.0332791	3.63521e-05	0.0119704	0.0711012	0.000153498	-0.000898247	0.00348129	3.86805e-05	0.0315926	0.207666	0.00103973
SN11586	BS00088895_51.1	5A	462.844	[T/C]	100	100	IWB11586	5A	53.47	-0.150072	0.672166	0.0065635	-0.0773927	0.328717	0.00221624	-0.167573	0.733334	0.00756361	-0.097645	0.441014	0.00350454
SN11587	BS00088958_51.1	3D	595.11	[A/G]	100	100	\N	\N	\N	-0.0422671	0.121002	0.00040655	-0.00321483	0.00936425	3.02677e-06	0.0487599	0.133888	0.000531367	-0.0146957	0.0441167	6.22836e-05
SN11588	BS00088987_51.1	3A	13.0359	[T/G]	100	100	IWB11588	3A	26.01	-0.031868	0.106587	0.000323548	-0.0335739	0.135566	0.000496927	-0.0564515	0.187429	0.000924991	-0.0228696	0.0881492	0.000228195
SN11590	BS00089076_51.1	5A	667.103	[A/G]	100	99	IWB11590	5A	117.67	0.0160479	0.0772386	0.000179334	0.0153366	0.0929208	0.000251626	-0.0506266	0.249774	0.00147677	0.0183859	0.112043	0.000353079
SN11591	BS00089078_51.1	5D	549.579	[T/C]	100	99	IWB11591	5D	195.39	-0.0116417	0.0542707	9.2594e-05	0.0325018	0.210337	0.00106365	0.0826903	0.474032	0.00401075	0.0437824	0.299293	0.0019042
SN11592	BS00089081_51.1	5D	549.579	[T/C]	100	100	IWB11592	5D	195.39	0.00469549	0.020818	1.46103e-05	-0.0213726	0.129797	0.000460003	-0.0725802	0.396395	0.00305765	-0.0389614	0.259395	0.00150765
SN11594		Un	NA	[T/G]	NA	NA	IWB11594.2	1D	167.11	-0.0818036	0.304081	0.00195916	-0.087668	0.438257	0.00347492	-0.0166932	0.0466124	0.000108506	-0.1	0.48423	0.00403935
SN116	BobWhite_c10837_67.1	2A	727.19	[A/G]	100	99	\N	\N	\N	0.3216	1.11019	0.0131224	0.246528	0.822953	0.00872083	0.219351	0.611688	0.00583842	0.269033	0.928344	0.0102844
SN11602	BS00089269_51.1	1D	11.6233	[A/G]	100	100	IWB11602	1D	32.98	-0.0324487	0.170517	0.000743979	-0.017312	0.103004	0.000303589	-0.0843676	0.484078	0.00413865	-0.0344668	0.223663	0.00117829
SN11603	BS00089270_51.1	1D	11.6213	[A/G]	100	99	IWB11603	1D	141.35	0.0362878	0.196409	0.000948486	0.00127404	0.00696208	1.68213e-06	0.0622152	0.329008	0.00228975	0.0234682	0.144872	0.00055813
SN11604	BS00089278_51.1	2A	533.465	[A/G]	100	100	\N	\N	\N	-0.0182747	0.0523205	8.63967e-05	-0.00810954	0.0304318	3.05292e-05	-0.0485309	0.145934	0.000612427	-0.0130021	0.0490828	7.63177e-05
SN11605	BS00089282_51.1	4B	544.598	[T/C]	100	100	IWB11605	4B	71.46	0.142663	0.823645	0.008746	-0.014006	0.0643745	0.000127482	0.0673964	0.27411	0.0017146	0.0133969	0.0609258	0.000114837
SN11607	BS00089313_51.1	1B	484.89	[T/C]	100	100	IWB11607	1B	70.08	0.189221	1.35949	0.0171043	0.142715	1.11131	0.0131175	0.206456	1.28679	0.0161701	0.173005	1.44319	0.0184148
SN11609	BS00089400_51.1	3A	433.556	[T/C]	100	100	IWB11609	3A	86.16	0.152537	0.609342	0.00569539	0.110029	0.437288	0.00346316	0.163251	0.633613	0.00614269	0.10902	0.430597	0.00337846
SN11610	BS00089403_51.1	4D	505.434	[A/G]	100	99	\N	\N	\N	-0.00451989	0.0123556	5.24325e-06	0.0199785	0.0815449	0.000197928	-0.073598	0.214401	0.00115274	-0.005914	0.0204789	1.41088e-05
SN11613	BS00089457_51.1	2A	157.934	[T/C]	100	100	IWB11613	2A	104.13	0.130333	0.321658	0.00214433	0.0020285	0.00428817	6.42036e-07	0.0981996	0.22136	0.00121432	0.0601943	0.145319	0.000561169
SN11614	BS00089497_51.1	2A	694.754	[A/G]	100	99	IWB11614	2A	115.14	0.131189	0.944257	0.0105552	0.124301	1.16577	0.0139747	0.180984	1.34807	0.0171714	0.128089	1.1398	0.0135499
SN11616	BS00089524_51.1	1B	15.4481	[A/C]	100	100	IWB11616	1B	43.86	-0.20887	2.02936	0.0282428	-0.0868983	0.740719	0.00752414	-0.237401	2.2384	0.0322321	-0.0889819	0.754316	0.00771123
SN11618		Un	NA	[A/C]	NA	NA	IWB11618	1B	80.58	-0.0190389	0.0771497	0.000178951	-0.0517749	0.302932	0.00194391	-0.0206422	0.0741287	0.000206535	-0.0332661	0.176707	0.000789028
SN11619	BS00089580_51.1	6B	477.789	[T/C]	100	100	IWB11619	6B	66.76	-0.0471197	0.20732	0.00103974	-0.0214515	0.0991304	0.000283155	-0.101189	0.485221	0.00415325	-0.0209366	0.0958364	0.000265943
SN11622	BS00089734_51.1	2B	150.2	[T/C]	100	99	\N	\N	\N	-0.170575	1.26207	0.0155333	-0.115886	0.928785	0.0103025	-0.0943537	0.488398	0.00419394	-0.0897683	0.640179	0.00610113
SN11623	BS00089744_51.1	3A	142.581	[T/C]	100	100	IWB11623	3A	85.73	0.108598	0.311563	0.00203738	0.0279385	0.0754913	0.000171588	0.158431	0.463109	0.00387279	0.0416995	0.116257	0.000377338
SN11628	BS00089894_51.1	1A	497.523	[A/G]	100	100	IWB11628	1A	80.54	0.095897	0.546667	0.00485601	0.102044	0.787018	0.00819409	0.0859607	0.43797	0.00355991	0.104648	0.806588	0.0084708
SN11631	BS00089942_51.1	7B	626.239	[T/C]	100	99	IWB11631	7B	90.42	0.00259231	0.00983254	3.33928e-06	-0.00366521	0.0167528	9.52964e-06	-0.00684432	0.0245132	5.86025e-05	0.0145582	0.0696776	0.000147654
SN11632	BS00089954_51.1	3B	543.719	[A/G]	100	100	IWB11632	3B	69.72	0.0108641	0.043244	6.01209e-05	-0.063448	0.402892	0.0030524	-0.100997	0.522325	0.00463411	-0.0137839	0.0647428	0.000128709
SN11638	BS00089969_51.1	5B	410.852	[A/G]	100	99	IWB11638	5B	49.01	0.0384616	0.099732	0.000286781	-0.0147374	0.0457673	6.68796e-05	0.04684	0.120991	0.000449919	-0.0389295	0.129794	0.00045947
SN11642	BS00090070_51.1	6B	41.976	[T/C]	100	100	IWB11642	6B	39.24	-0.0729441	0.254916	0.0014691	-0.0549322	0.2326	0.00125959	-0.103095	0.375483	0.00281284	-0.0857562	0.400842	0.00302497
SN11643	BS00090073_51.1	6A	23.8779	[A/G]	100	100	IWB11643	6B	39.24	0.0233148	0.0942869	0.000258874	-0.0254184	0.123358	0.000420104	-0.0168229	0.0602913	0.000152608	-0.0197591	0.0926164	0.000249841
SN11645	BS00090129_51.1	2A	569.585	[T/C]	100	100	\N	\N	\N	-0.0626304	0.275416	0.00166817	-0.112568	0.820795	0.00868905	-0.043436	0.16586	0.000756387	-0.0734497	0.451556	0.00363328
SN11646	BS00090178_51.1	3B	177.968	[T/C]	100	99	\N	\N	\N	0.05521	0.171378	0.000750492	-0.0236686	0.0807066	0.000194186	-0.0176244	0.0450387	0.000104054	0.0211344	0.0707784	0.000152033
SN11647	BS00090179_51.1	3B	177.968	[T/C]	100	99	\N	\N	\N	0.05325	0.158429	0.00065472	0.0242322	0.0782768	0.00018351	0.0267623	0.0702206	0.000190397	0.054134	0.191524	0.000906012
SN11649	BS00090225_51.1	3A	24.6786	[A/C]	100	99	IWB11649	3A	44.81	0.0109983	0.0322931	3.43014e-05	-0.013597	0.049639	7.80561e-05	0.022724	0.0634553	0.000164139	-0.0434305	0.16552	0.000704587
SN11650		Un	NA	[T/C]	NA	NA	IWB11650	3B	62.31	0.0234286	0.0940952	0.000257913	0.0439834	0.217763	0.00112777	0.0961083	0.463856	0.00388219	0.050658	0.256699	0.0014819
SN11652	BS00090235_51.1	2B	680.409	[T/C]	100	100	IWB11652	2B	109.53	-0.0733128	0.368485	0.00266004	-0.0959538	0.709335	0.00707607	-0.0938049	0.465903	0.00390796	-0.0928982	0.67196	0.00654209
SN11655	BS00090277_51.1	6B	470.801	[T/C]	100	100	IWB11655	6B	66.4	0.169093	1.08176	0.0126771	0.0439607	0.208663	0.00104937	0.0784853	0.328529	0.00228451	0.0831873	0.458897	0.0037236
SN11657	BS00090324_51.1	3B	18.5039	[T/C]	100	100	IWB11657	3B	11.46	-0.0570094	0.330253	0.00223661	-0.11968	1.28963	0.0159486	-0.0877617	0.52247	0.00463601	-0.10284	0.963026	0.0108108
SN11658	BS00090405_51.1	3B	476.29	[A/G]	100	100	\N	\N	\N	0.106284	0.308	0.00200003	0.214223	0.992622	0.0112758	0.133967	0.402888	0.00313476	0.157618	0.631611	0.00598331
SN1166	BobWhite_c18305_462.1	Un	88.196	[T/C]	81.2	97.6	IWB1166	7B	158.98	-0.252501	2.31238	0.0330578	-0.144179	1.28964	0.0159489	-0.175303	1.18443	0.0145137	-0.141881	1.24357	0.015194
SN11663	BS00090490_51.1	1B	7.99515	[T/G]	100	98	\N	\N	\N	-0.0938942	0.337379	0.00231396	-0.0175853	0.0709946	0.00015307	-0.0939725	0.288713	0.0018626	0.00253089	0.00938704	3.03798e-06
SN11665	BS00090569_51.1	2A	653.681	[A/G]	100	99	\N	\N	\N	0.116636	0.527214	0.00460158	0.115195	0.649993	0.0062436	0.200389	1.02606	0.0119987	0.0936343	0.485969	0.00406126
SN11666	BS00090599_51.1	3B	723.444	[T/C]	100	99	IWB11666	3B	80.13	-0.184513	1.33608	0.0167253	-0.131134	0.977638	0.0110461	-0.158518	0.98344	0.0113337	-0.131654	0.977516	0.011032
SN11671	BS00090770_51.1	1B	20.5891	[A/G]	100	100	\N	\N	\N	0.102453	0.666631	0.00648604	-0.0255611	0.15436	0.000624556	0.134662	0.867623	0.00955681	-0.0225387	0.132172	0.000474541
SN11672	BS00090785_51.1	7A	689.921	[T/G]	100	99	IWB11672	7B	113.87	0.011983	0.0564723	9.98188e-05	0.0256833	0.170948	0.000745956	0.0385452	0.188726	0.000935528	0.00655309	0.0382182	4.73157e-05
SN11675	BS00090829_51.1	6A	603.282	[A/G]	100	99	IWB11675	6A	136.7	0.0427802	0.19397	0.000928482	0.0137856	0.065179	0.000130483	-0.00152181	0.00552395	3.93282e-05	0.0187707	0.087058	0.000223032
SN11676	BS00090847_51.1	5A	664.274	[T/C]	100	99	IWB11676	5A	114.97	-0.23523	2.29763	0.0328058	-0.221488	2.8496	0.0422122	-0.206326	1.5166	0.0199571	-0.218488	2.73386	0.0401762
SN11680	BS00090928_51.1	6A	65.4344	[A/G]	100	99	IWB11680	6A	71.73	-0.0902891	0.334321	0.00228067	-0.0430948	0.185335	0.00085741	-0.0262715	0.0752074	0.000211111	-0.0358464	0.146682	0.000570461
SN11681	BS00090940_51.1	2A	97.3081	[A/G]	100	99	IWB11681	2A	101.97	0.518058	2.68203	0.0393978	0.453006	2.42238	0.0348796	0.351068	1.37565	0.0176242	0.450592	2.39171	0.0343172
SN11682	BS00090945_51.1	3B	465.503	[T/C]	100	100	IWB11682	3B	67.67	-0.00616295	0.0184283	1.15085e-05	0.0369942	0.144264	0.000554628	-0.0218553	0.0660379	0.000173908	-0.000893726	0.00302545	3.20156e-07
SN11688	BS00091035_51.1	4B	547.557	[A/G]	100	100	IWB11688	4B	71.46	0.157489	0.945974	0.0105814	0.00262411	0.0115413	4.57536e-06	0.0881266	0.380707	0.00287347	0.0328348	0.165412	0.000703787
SN11689	BS00091068_51.1	2B	593.659	[A/C]	100	99	IWB11689	2B	109.14	0.183166	1.44929	0.0185665	0.121343	1.10544	0.0130254	0.133893	0.847095	0.00924703	0.114602	1.00094	0.0113908
SN11693	BS00091101_51.1	7A	142.648	[A/G]	100	99	IWB11693	7A	126.8	0.370662	1.86083	0.0253993	0.36144	2.07662	0.0289939	0.492291	2.8222	0.042372	0.42853	2.74396	0.0403498
SN11698	BS00091168_51.1	7A	521.952	[A/G]	100	100	IWB11698	7A	131.56	-0.0352255	0.135972	0.000500421	0.0191899	0.0861504	0.000219019	0.0259119	0.091717	0.000287501	0.0223313	0.100801	0.000291569
SN11700	BS00091219_51.1	5A	462.862	[T/C]	100	100	IWB11700	5A	53.47	-0.0938631	0.35796	0.00254145	-0.0216431	0.0729447	0.00016099	-0.067183	0.223722	0.00123547	-0.0237298	0.0804845	0.000192984
SN11701	BS00091257_51.1	3B	822.189	[A/C]	100	100	IWB11701	3B	140.51	0.102582	0.304561	0.00196416	0.083889	0.270036	0.0016124	-0.0692986	0.176263	0.000836125	0.0614628	0.184966	0.000853528
SN11702	BS00091262_51.1	6B	462.132	[T/C]	100	100	IWB11702	6B	66.36	0.123758	0.743575	0.00757814	0.0687403	0.417006	0.00321935	0.0706437	0.320665	0.00219916	0.072407	0.442461	0.00352214
SN11703	BS00091302_51.1	7B	64.7263	[T/C]	100	100	IWB11703	7B	58.88	-0.0736295	0.264078	0.00155709	-0.108196	0.550635	0.00489989	0.0375674	0.110904	0.0003903	-0.0865841	0.406284	0.00308887
SN11708	BS00091479_51.1	1A	508.724	[A/G]	100	98.2	IWB11708	1A	85.69	-0.323552	2.23018	0.031655	-0.279055	2.31806	0.033098	-0.304518	1.91325	0.0266503	-0.277122	2.25759	0.0320317
SN11709	BS00091518_51.1	5B	6.6485	[T/C]	100	99	\N	\N	\N	-0.0389234	0.169319	0.000734948	-0.0144153	0.0638694	0.000125613	-0.0354445	0.132143	0.000520014	-0.0211403	0.0959891	0.000266717
SN11710	BS00091519_51.1	5B	6.64852	[A/G]	100	99	IWB11710	5B	1.36	-0.0371369	0.160606	0.000670487	-0.00667614	0.0288033	2.74442e-05	-0.0345681	0.128818	0.00049867	-0.0142824	0.0634258	0.000123845
SN11713		Un	NA	[A/C]	NA	NA	IWB11713	4A	127.12	0.0758964	0.287664	0.00179078	0.0136583	0.0475019	7.17907e-05	0.0175696	0.0526465	0.000126784	-0.0120701	0.0415966	5.56592e-05
SN11714	BS00091561_51.1	4A	705.178	[A/C]	100	99	IWB11714	4A	135.18	-0.0612932	0.222347	0.00116998	-0.00241923	0.00807226	2.25572e-06	-0.00750676	0.0217967	5.44366e-05	0.0225984	0.0810276	0.000195397
SN11715	BS00091567_51.1	4A	705.179	[T/C]	100	100	IWB11715	4A	127.12	0.0930249	0.375617	0.00274123	0.0512923	0.206365	0.00102987	0.0588873	0.202855	0.00105307	0.0226585	0.0819479	0.000199515
SN11722		Un	NA	[A/G]	NA	NA	IWB11722	6A	48.09	0.0951147	0.4429	0.00353746	0.0919225	0.51867	0.00448314	0.155649	0.805835	0.00862969	0.102925	0.602966	0.00559287
SN11723	BS00091668_51.1	6A	31.3544	[T/G]	100	99	IWB11723	6A	48.09	-0.0852609	0.382739	0.00282296	-0.0949536	0.538359	0.00473886	-0.152575	0.778562	0.00822572	-0.0998875	0.575204	0.00521985
SN11725	BS00091671_51.1	2B	243.363	[T/C]	100	100	IWB11725	2B	99.16	0.0427988	0.220409	0.0011529	0.0997893	0.862818	0.00931156	0.12555	0.800499	0.00855038	0.10051	0.862689	0.00929927
SN11727	BS00091701_51.1	7A	8.89536	[A/C]	100	100	IWB11727	7A	42.08	0.135588	0.6029	0.00560782	0.0708071	0.318461	0.00210668	0.0752289	0.259535	0.00157079	0.0703277	0.312692	0.00204348
SN11729	BS00091752_51.1	4A	632.863	[T/C]	100	99	IWB11729	4A	99.19	-0.0307488	0.126526	0.000440312	-0.0505171	0.314838	0.00206836	-0.0620834	0.261548	0.00159041	-0.0441441	0.263299	0.00154518
SN11730	BS00091763_51.1	2A	773.186	[A/G]	100	100	IWB11730	2A	166.66	0.195786	1.92526	0.0264838	0.102394	0.937149	0.0104293	0.185517	1.50414	0.0197496	0.110767	1.03944	0.0119842
SN11731	BS00091766_51.1	2D	647.278	[A/G]	100	99	\N	\N	\N	0.0810213	0.403528	0.00306512	0.00616054	0.0259383	2.23929e-05	0.0471166	0.200938	0.00103683	0.00958628	0.0407704	5.35615e-05
SN11733	BS00091774_51.1	5B	506.953	[A/G]	86.1	98.9	IWB11733	5B	68.36	-0.0834982	0.184294	0.00085062	-0.00980074	0.0200906	1.36054e-05	-0.0827298	0.168004	0.000772571	0.0140072	0.0290286	2.78308e-05
SN11734	BS00091830_51.1	2A	48.8682	[T/C]	100	100	IWB11734	2A	82.77	-0.0712082	0.383498	0.00283171	-0.055883	0.408205	0.00311497	-0.0506218	0.226524	0.00126072	-0.0463798	0.316605	0.0020847
SN11736	BS00091871_51.1	1B	478.722	[T/C]	100	99	\N	\N	\N	0.265761	1.33392	0.0166904	0.193628	1.16868	0.0140208	0.256148	1.08353	0.0129038	0.172048	0.962653	0.0108052
SN11737	BS00091872_51.1	1B	478.721	[A/G]	100	99	\N	\N	\N	0.265761	1.33392	0.0166904	0.193628	1.16868	0.0140208	0.256148	1.08353	0.0129038	0.172048	0.962653	0.0108052
SN11738	BS00091887_51.1	3A	695.73	[T/G]	100	99	IWB11738	3A	136.18	-0.131192	0.524913	0.00457169	-0.0587831	0.24296	0.00135442	-0.088699	0.300571	0.00198553	-0.0731393	0.314206	0.0020594
SN1174	BobWhite_c18406_110.1	2A	762.314	[A/G]	93.1	98.9	\N	\N	\N	0.0119379	0.0557686	9.74836e-05	0.0985496	0.873443	0.00947008	0.0658814	0.355701	0.00258649	0.0977655	0.847769	0.0090777
SN11742	BS00092031_51.1	2B	740.805	[T/C]	100	100	\N	\N	\N	-0.0797204	0.315529	0.00207921	-0.0724675	0.339895	0.00233744	-0.0541623	0.179458	0.000861215	-0.0666015	0.305422	0.00196755
SN11745	BS00092197_51.1	7A	511.499	[A/G]	82.2	98.8	IWB11745	7A	130.27	-0.040706	0.180406	0.000820009	-0.0371712	0.202151	0.00099444	-0.0884857	0.423245	0.00337977	-0.016011	0.0778049	0.000181265
SN11746	BS00092233_51.1	5B	690.704	[T/C]	100	100	\N	\N	\N	0.111702	0.29416	0.00185686	0.0896274	0.246559	0.00138788	0.116552	0.302612	0.00200693	0.14749	0.459046	0.00372544
SN11747	BS00092234_51.1	5B	690.704	[A/G]	100	100	\N	\N	\N	0.111702	0.29416	0.00185686	0.0896274	0.246559	0.00138788	0.116552	0.302612	0.00200693	0.14749	0.459046	0.00372544
SN1175	BobWhite_c18408_199.1	3A	535.196	[A/G]	100	100	IWB1175	3A	89.23	0.0576523	0.249892	0.00142154	0.0215552	0.100717	0.000291453	0.127876	0.613695	0.00586613	0.0325295	0.158783	0.000655425
SN11750	BS00092273_51.1	2A	104.874	[T/G]	80.2	100	IWB11750	2B	93.47	-0.00123925	0.00433651	6.57644e-07	0.011747	0.0494584	7.75175e-05	-0.0347604	0.130637	0.0005103	-0.00536079	0.0218037	1.59472e-05
SN11751	BS00092275_51.1	2B	158.625	[A/G]	100	100	IWB11751	2B	93.47	0.0063272	0.0231108	1.79164e-05	-0.00898824	0.0394946	5.04512e-05	0.0555109	0.225564	0.00125206	0.00391337	0.0166294	9.38193e-06
SN11752	BS00092333_51.1	5A	706.933	[A/G]	100	100	\N	\N	\N	-0.0311005	0.0717066	0.000156209	-0.337025	2.17059	0.0305877	-0.109333	0.276707	0.00174063	-0.336839	2.10724	0.0294799
SN11754		Un	NA	[T/G]	NA	NA	IWB11754	7A	127.97	0.242994	1.36947	0.0172662	0.260342	1.9632	0.0270775	0.352164	2.10949	0.0300114	0.234282	1.63498	0.0215653
SN11760	BS00092492_51.1	3B	49.8613	[T/C]	100	100	\N	\N	\N	-0.031195	0.161569	0.000677506	-0.0258983	0.19515	0.000936537	-0.0749141	0.424041	0.00338944	-0.0608838	0.5414	0.00477331
SN11762	BS00092541_51.1	Un	326.757	[T/C]	100	99	IWB11762	2B	96.14	0.0963091	0.425951	0.00333202	0.0268878	0.106171	0.000320716	0.0633789	0.228441	0.0012781	0.0449439	0.18896	0.000885362
SN11763	BS00092542_51.1	Un	326.757	[T/C]	100	100	IWB11763	2B	96.99	-0.110501	0.5051	0.00431618	-0.0406493	0.168401	0.000726811	-0.0887137	0.342382	0.00243713	-0.0615781	0.27364	0.00164595
SN11764	BS00092550_51.1	2A	715.413	[A/G]	100	99	IWB11764	2A	123.65	-0.047739	0.251446	0.0014362	-0.084384	0.64153	0.00612657	-0.0620414	0.322393	0.00221784	-0.0675322	0.470072	0.00386212
SN11767	BS00092630_51.1	7B	569.952	[T/C]	100	100	IWB11767	7B	77.13	0.0121803	0.0344791	3.89225e-05	-0.120698	0.657476	0.00634744	0.104709	0.371361	0.00276523	-0.148204	0.774402	0.0080016
SN11768	BS00092631_51.1	7A	610.93	[A/G]	80.2	98.8	IWB11768	7A	135.81	0.12743	0.670638	0.0065421	0.0685787	0.328109	0.0022097	0.1689	0.915265	0.010282	0.106528	0.581468	0.00530354
SN11769	BS00092666_51.1	2D	583.233	[T/C]	100	100	IWB11769	2Dx	76.39	0.171912	0.470259	0.00387539	0.114791	0.305693	0.00197256	0.108726	0.254065	0.00151788	0.124371	0.336709	0.00230014
SN11771	BS00092676_51.1	6A	90.0338	[A/G]	100	99	\N	\N	\N	0.0256346	0.0696874	0.000148111	0.0632355	0.273526	0.00164667	0.133379	0.415316	0.00328377	0.030492	0.107805	0.000329337
SN11772	BS00092728_51.1	3A	1.30896	[A/G]	100	100	IWB11772	3A	15.05	0.0966509	0.329478	0.00222824	0.269717	1.68309	0.0223874	0.211241	0.905459	0.0101321	0.266224	1.63278	0.0215289
SN11773	BS00092735_51.1	3A	536.635	[A/C]	100	99	IWB11773	3A	90.55	-0.00859162	0.0293073	2.84311e-05	0.0271532	0.118981	0.00039379	-0.0388979	0.131946	0.000518737	0.0551956	0.269469	0.00160506
SN11777	BS00092845_51.1	6B	11.2986	[A/C]	100	99	IWB11777	6B	9.58	-0.200443	0.885232	0.009663	-0.185946	0.993288	0.011286	-0.123124	0.420236	0.00334325	-0.187065	0.990073	0.0112241
SN11778	BS00092859_51.1	4A	599.326	[A/C]	100	99	IWB11778	4A	61.91	0.180456	1.05085	0.0121953	0.153009	1.01886	0.0116794	0.0925782	0.363066	0.00267014	0.167932	1.15986	0.0138659
SN11780	BS00092869_51.1	2B	696.677	[T/C]	100	100	IWB11780	2B	115.01	-0.14068	1.1773	0.0141813	-0.147606	1.99736	0.0276539	-0.124813	0.889161	0.00988359	-0.130209	1.59991	0.0209857
SN11782	BS00092953_51.1	5B	400.524	[T/C]	100	99	IWB11782	5B	49.08	-0.248399	1.72288	0.0230887	-0.179322	1.28272	0.0158377	-0.179532	0.946733	0.0107655	-0.196694	1.46679	0.0187998
SN11785	BS00093036_51.1	6A	2.17818	[T/C]	100	99	IWB11785	6A	6.98	0.0534075	0.269871	0.00161355	0.0455834	0.276341	0.00167447	0.0801841	0.401341	0.00311635	0.0393063	0.22891	0.00122499
SN11788	BS00093078_51.1	1B	1.20397	[T/C]	100	100	IWB11788	1B	8.36	0.0171154	0.0818678	0.000199719	0.0654496	0.560893	0.00503535	0.0804738	0.467998	0.00393439	0.0774367	0.670458	0.00652111
SN11795	BS00093156_51.1	7A	635.036	[A/C]	100	100	IWB11795	7A	135.81	0.0428879	0.184561	0.000852732	0.020412	0.104809	0.000313305	0.0120339	0.0431188	9.88016e-05	0.0312805	0.16743	0.000718753
SN11796	BS00093201_51.1	2A	718.572	[A/G]	100	99	IWB11796	2A	122.83	0.0770782	0.382196	0.00281671	0.0756855	0.432438	0.00340445	0.0541657	0.229489	0.00128764	0.0662899	0.360502	0.0025627
SN11797	BS00093231_51.1	1B	86.8084	[T/C]	100	99	IWB11797	1B	60.62	0.0309935	0.0933241	0.000254062	0.0394891	0.132851	0.00047941	0.0266294	0.0767543	0.000217765	0.025816	0.0828734	0.000203692
SN11798	BS00093252_51.1	3A	739.519	[T/C]	100	99	IWB11798	3A	181.54	0.145594	0.656741	0.00634809	0.178428	1.10914	0.0130835	0.0130121	0.0357509	8.0518e-05	0.144743	0.805897	0.00846068
SN11799	BS00093255_51.1	Un	50.7523	[T/C]	100	99	IWB11799	4A	137.91	-0.200255	1.589	0.0208646	-0.187964	1.6774	0.0222929	-0.175234	1.17862	0.0144203	-0.214195	2.06514	0.0287675
SN11800	BS00093275_51.1	1B	677.256	[T/C]	100	100	IWB11800	1D	179.54	0.165942	0.829122	0.00882693	0.127036	0.65704	0.00634139	0.219719	1.10417	0.0132311	0.156964	0.878753	0.00953883
SN11801	BS00093289_51.1	4A	713.121	[T/C]	100	97	IWB11801	4A	137.28	0.186543	1.66919	0.0221945	0.146051	1.37695	0.0173578	0.155819	1.14982	0.0139587	0.183528	1.9647	0.0270726
SN11802	BS00093317_51.1	6A	2.24838	[A/G]	100	99	\N	\N	\N	-0.00250819	0.0103214	3.67555e-06	-0.0531	0.403625	0.00306101	-0.0429247	0.18533	0.000908034	-0.0340642	0.228809	0.00122409
SN11806	BS00093377_51.1	3A	485.602	[T/C]	100	100	IWB11806	3A	86.16	-0.0660543	0.195397	0.000940172	-0.148184	0.653397	0.00629079	-0.147606	0.511476	0.00449224	-0.162738	0.740424	0.00751153
SN11807	BS00093390_51.1	1D	436.19	[T/C]	100	100	IWB11807	1D	115.62	0.100028	0.685079	0.00674491	0.109127	1.1734	0.0140954	0.188705	1.57499	0.0209315	0.0954033	0.92015	0.0101606
SN11810	BS00093447_51.1	2A	685.224	[A/C]	100	100	\N	\N	\N	-0.149696	0.591992	0.00546019	-0.122328	0.517655	0.00447004	-0.00848271	0.0220116	5.47496e-05	-0.132604	0.571652	0.00517252
SN11813	BS00093522_51.1	5B	571.231	[T/C]	100	99	IWB11813	5B	104.23	-0.393758	1.76125	0.0237297	-0.34533	1.60542	0.0211002	-0.301176	1.12481	0.0135595	-0.366582	1.76265	0.023686
SN11816	BS00093588_51.1	5D	440.648	[A/C]	100	100	IWB11816	5D	124.86	-0.0275957	0.073538	0.000163713	0.12031	0.572649	0.00519157	0.214679	0.788945	0.00837911	0.138528	0.683932	0.00670977
SN11821	BS00093743_51.1	5B	656.233	[A/G]	100	99	IWB11821	5B	139.4	-0.0623328	0.217847	0.00113044	-0.0766656	0.34137	0.00235357	-0.24687	1.18953	0.0145956	-0.0991119	0.471843	0.00388419
SN11822	BS00093746_51.1	5B	656.233	[T/C]	100	100	IWB11822	5B	139.4	0.0269051	0.0841178	0.000209959	0.0470966	0.185183	0.000856205	0.214953	0.960519	0.0109784	0.0697115	0.29448	0.00185489
SN11825	BS00093760_51.1	2D	27.9247	[T/C]	100	100	\N	\N	\N	-0.119411	0.570266	0.00516867	-0.192136	1.30941	0.0162667	-0.127519	0.582688	0.00544102	-0.195952	1.34026	0.0167454
SN11830	BS00093841_51.1	1B	428.069	[A/G]	100	99	IWB11830	1B	68.04	0.0573928	0.213322	0.00109114	0.0444595	0.202197	0.000994826	-0.0746417	0.269831	0.00167196	0.0542791	0.25439	0.00145996
SN11831	BS00093844_51.1	6A	606.973	[A/C]	100	100	\N	\N	\N	-0.115283	0.601101	0.00558341	-0.0938281	0.580505	0.00529655	-0.0760129	0.306979	0.00205295	-0.105384	0.654512	0.00629924
SN11832	BS00093856_51.1	3D	22.0474	[A/G]	100	100	IWB11832	3D	24.77	0.208345	0.842589	0.00902645	0.176845	1.02692	0.0118038	0.278402	1.15371	0.0140209	0.244738	1.36675	0.0171734
SN11833	BS00093857_51.1	3D	22.0477	[A/G]	86.1	98.9	IWB11833	3D	82.56	-0.184419	0.708046	0.00706987	-0.164823	0.926078	0.0102615	-0.242131	0.936462	0.0106073	-0.224312	1.19395	0.0144049
SN11839	BS00093892_51.1	3B	676.615	[T/C]	100	100	IWB11839	3B	78.16	0.132194	0.403292	0.00306234	0.19428	0.759579	0.00779581	0.256908	0.979357	0.0112703	0.203102	0.804946	0.00844676
SN11848	BS00093992_51.1	2B	595.127	[A/G]	100	100	\N	\N	\N	0.11613	0.391253	0.00292149	0.0826645	0.311124	0.0020293	-0.0125852	0.0316365	7.16372e-05	0.0493337	0.166611	0.000712669
SN11849	BS00093993_51.1	2B	595.127	[T/C]	100	100	IWB11849	2B	108.04	-0.0721471	0.367631	0.00265036	-0.041125	0.246528	0.00138759	-0.0698325	0.336569	0.00237274	-0.0647101	0.428788	0.00335668
SN1185	BobWhite_c18494_381.1	2A	516.432	[T/C]	100	98	\N	\N	\N	-0.0375873	0.107383	0.000327933	-0.020809	0.0614401	0.000116796	-0.163427	0.609947	0.0058144	-0.0710592	0.242627	0.00134983
SN11850	BS00093995_51.1	6A	88.8551	[T/C]	100	99	\N	\N	\N	0.0383513	0.110375	0.00034463	0.0678593	0.298088	0.00189392	0.162411	0.548029	0.00497418	0.043497	0.160214	0.000665758
SN11852	BS00094057_51.1	3A	7.4371	[A/C]	100	100	IWB11852	3A	20.74	-0.0695623	0.300233	0.0019193	-0.0572397	0.266822	0.00158104	-0.085355	0.373278	0.00278735	-0.0887171	0.461665	0.00375779
SN11856	BS00094172_51.1	2A	762.292	[T/C]	100	100	IWB11856.2	2Dx	100.19	-0.00416707	0.0164081	9.16415e-06	0.0513783	0.368377	0.00265427	0.041658	0.177508	0.000845867	0.0406384	0.270864	0.00161871
SN11857	BS00094199_51.1	2B	795.065	[A/C]	100	100	\N	\N	\N	-0.0059458	0.0118566	4.83368e-06	-0.0355115	0.143142	0.000547051	-0.0882934	0.160893	0.000719402	0.0493357	0.20429	0.00101125
SN11859	BS00094252_51.1	4B	651.992	[T/C]	100	99	IWB11859	4B	97.73	-0.0243123	0.0603863	0.000113252	-0.201798	1.01938	0.0116874	-0.167633	0.549773	0.00499746	-0.192023	0.933414	0.0103611
SN11861	BS00094322_51.1	6B	468.736	[T/C]	80.2	100	IWB11861	6B	67.24	-0.0767319	0.384206	0.00283987	-0.0772024	0.489793	0.0041141	-0.10352	0.529049	0.00472254	-0.0928349	0.621447	0.00584415
SN11862		Un	NA	[T/C]	NA	NA	\N	\N	\N	0.00706532	0.0211999	1.51387e-05	-0.0372222	0.151012	0.000601028	-0.00318445	0.00870148	4.09057e-05	-0.0174743	0.065541	0.000131696
SN11863	BS00094333_51.1	5D	559.922	[A/G]	100	100	IWB11863	5D	204.58	0.110144	0.505085	0.00431599	0.109856	0.677679	0.00662947	0.153839	0.680425	0.00680254	0.115135	0.714502	0.00714152
SN11865	BS00094342_51.1	5A	494.871	[T/G]	100	99	IWB11865	5A	60.82	-0.0260515	0.11585	0.000376023	0.0150854	0.0865605	0.000220941	0.0270806	0.112912	0.000401873	0.0544017	0.381066	0.00279579
SN11866	BS00094343_51.1	5A	494.871	[A/G]	100	99	IWB11866	5A	60.82	0.00267612	0.00796771	2.20195e-06	0.00242479	0.00933216	3.00628e-06	0.0573623	0.195523	0.000991448	0.0356305	0.155994	0.000635453
SN11867	BS00094366_51.1	3A	56.3978	[A/G]	100	100	IWB11867	3A	77.57	0.0218376	0.059123	0.000108835	0.0268088	0.0821391	0.000200599	0.0449367	0.120435	0.000446535	-0.0193207	0.0576025	0.000103328
SN11868	BS00094373_51.1	2B	670.752	[T/C]	90.1	100	IWB11868	2B	109.53	-0.106703	0.324628	0.00217609	-0.133094	0.571412	0.00517509	-0.171368	0.589541	0.00553439	-0.116415	0.472841	0.00389663
SN11869	BS00094385_51.1	5A	475.322	[A/G]	100	100	\N	\N	\N	0.0381787	0.0833766	0.000206562	0.0731533	0.191809	0.00090933	-0.0773919	0.15556	0.000680493	0.0329551	0.078072	0.000182419
SN11872	BS00094396_51.1	5A	47.4487	[T/C]	100	100	IWB11872	5A	43.27	-0.00562053	0.0156744	8.37642e-06	-0.0583376	0.212226	0.00107984	-0.0665938	0.210223	0.00111631	-0.0500459	0.177218	0.000792963
SN11874		Un	NA	[T/C]	NA	NA	IWB11874	1D	165.01	0.331793	1.6514	0.0218989	0.30955	1.60393	0.0210756	0.352448	1.70857	0.0231763	0.342125	1.88763	0.0257771
SN11875	BS00094456_51.1	3B	648.74	[T/C]	100	99	IWB11875	3B	73.45	-0.017624	0.0616958	0.000117912	0.0423943	0.19533	0.000938013	-0.0101231	0.0332471	7.49978e-05	0.0464634	0.215541	0.00110722
SN11878	BS00094471_51.1	1D	57.4775	[T/C]	100	100	IWB11878	1D	73.13	-0.115084	0.707199	0.00705784	-0.0406602	0.279909	0.0017099	-0.116737	0.646975	0.00632966	-0.0435155	0.300064	0.00191213
SN11880	BS00094498_51.1	1B	409.63	[A/G]	100	99	IWB11880	1B	67.14	-0.0256204	0.074138	0.000166204	-0.0420536	0.15564	0.000633639	-0.125904	0.4498	0.00370633	-0.0328695	0.117258	0.000383193
SN11881	BS00094499_51.1	1B	409.63	[A/G]	100	99	IWB11881	1B	67.14	-0.0275211	0.0837413	0.000208231	0.031339	0.11593	0.000375848	0.145586	0.576739	0.00536024	0.0120005	0.0411661	5.45616e-05
SN11882	BS00094523_51.1	3A	527.938	[A/G]	100	100	\N	\N	\N	0.0119531	0.0278966	2.58377e-05	0.0342353	0.126017	0.000436411	0.0127247	0.0262209	6.14514e-05	0.0389508	0.144009	0.000552291
SN11883	BS00094553_51.1	1A	500.979	[A/G]	84.2	100	IWB11883	1A	82.91	-0.0203964	0.0859345	0.000218384	-0.0391767	0.236656	0.00129645	0.00638154	0.0229464	5.61445e-05	-0.00228587	0.0112209	4.32314e-06
SN11885	BS00094562_51.1	1D	470.729	[T/C]	100	100	IWB11885	1B	122.76	-0.0630961	0.356995	0.00253065	-0.00459432	0.0236065	1.86412e-05	0.0190648	0.0797718	0.000231052	-0.00795358	0.039512	5.04375e-05
SN11887	BS00094574_51.1	2A	718.885	[A/G]	80.2	97.5	IWB11887	2A	125.86	-0.0321254	0.163319	0.00069033	-0.0470662	0.345908	0.00240339	-0.100569	0.635214	0.00616503	-0.039796	0.276379	0.00167298
SN11889	BS00094584_51.1	6B	718.775	[T/G]	100	100	\N	\N	\N	0.0482058	0.195342	0.00093972	0.0766115	0.436242	0.00345048	0.0678326	0.282654	0.00180073	0.0429166	0.21113	0.00106924
SN11894	BS00094710_51.1	3B	551.894	[T/C]	100	99	IWB11894	3B	71.34	-0.0206473	0.0565548	0.000100094	0.0683543	0.290184	0.00181322	0.0174867	0.0456936	0.000105891	0.0095993	0.0285485	2.69455e-05
SN11897	BS00094770_51.1	4D	335.782	[T/G]	100	99	IWB11897	4D	80.43	0.0367037	0.159925	0.000665539	0.0467161	0.284522	0.00175606	0.0461696	0.190098	0.000946725	0.0699886	0.469196	0.00385122
SN11898	BS00094771_51.1	4B	413.851	[T/C]	97	100	IWB11898	4B	63.2	0.0710351	0.205323	0.00102282	0.168704	0.73775	0.00748154	0.237605	0.932361	0.0105443	0.182313	0.816004	0.00860893
SN11899	BS00094793_51.1	1A	4.50307	[T/C]	100	99	IWB11899	1D	8.48	0.0373486	0.198344	0.000964456	0.109654	1.28015	0.0157966	0.150582	1.2006	0.0147738	0.0910094	0.916681	0.0101082
SN11900	BS00094817_51.1	2A	31.1775	[A/G]	100	99	\N	\N	\N	0.0105544	0.0282565	2.64882e-05	-0.109797	0.513809	0.00442051	-0.0746821	0.216857	0.00117435	-0.0354571	0.12836	0.000450471
SN11903	BS00094893_51.1	6A	608.969	[T/C]	100	100	IWB11903	6A	138.04	-0.0436223	0.184465	0.000851969	-0.0958897	0.710207	0.00708845	-0.153595	0.874013	0.00965357	-0.0576095	0.338875	0.00232372
SN11904	BS00094895_51.1	6D	399.019	[T/C]	82.2	98.8	\N	\N	\N	0.0981849	0.238137	0.00131224	0.193673	0.714679	0.00715201	0.372006	1.28876	0.0162022	0.169371	0.587647	0.00538637
SN11906	BS00094919_51.1	7A	126.049	[T/C]	100	100	IWB11906	7A	126.4	-0.05526	0.182633	0.000837495	0.0277149	0.109975	0.000341791	0.0616246	0.186783	0.000919766	0.0256217	0.0999058	0.000286879
SN11907	BS00094923_51.1	3B	545.012	[T/G]	100	99	IWB11907	3B	71.65	-0.0850383	0.418539	0.00324316	0.0516097	0.289031	0.00180154	-0.0160611	0.0562476	0.000138584	-0.0145191	0.0635048	0.000124134
SN11908	BS00094925_51.1	1A	482.966	[A/G]	100	99	\N	\N	\N	0.118051	0.577448	0.00526466	0.112016	0.785221	0.00816789	0.16141	0.822548	0.00887887	0.107841	0.730761	0.0073732
SN11909	BS00094965_51.1	7A	669.729	[A/C]	100	99	IWB11909	7A	150.54	-0.00813011	0.0331258	3.60297e-05	0.0352356	0.184051	0.000847243	-0.0331249	0.1369	0.000551197	0.0239533	0.11768	0.000385672
SN11912	BS00095056_51.1	2A	61.4891	[T/C]	100	100	\N	\N	\N	0.00430064	0.0102427	3.62032e-06	0.113409	0.395819	0.00296962	0.118755	0.351489	0.00253898	0.106538	0.36361	0.00259757
SN11914	BS00095088_51.1	1B	619.688	[T/C]	100	99	IWB11914	1B	96.16	-0.166997	1.12822	0.0134058	-0.146011	1.12186	0.0132829	-0.13911	0.817814	0.00880817	-0.149509	1.15617	0.0138077
SN11916	BS00095100_51.1	1A	308.572	[A/G]	100	99	IWB11916	1A	70.79	-0.135479	0.386434	0.00286562	-0.0706036	0.192872	0.000917955	-0.118264	0.304988	0.00203192	-0.130401	0.407512	0.00310333
SN11919	BS00095157_51.1	5B	670.246	[T/C]	100	100	IWB11919	5B	144.26	-0.0718461	0.380042	0.00279194	-0.0560474	0.354961	0.00250364	-0.127879	0.70377	0.00713645	-0.0576741	0.364697	0.00260981
SN11920	BS00095206_51.1	6A	603.208	[A/C]	100	100	IWB11920	6A	136.7	-0.0533467	0.25481	0.00146809	-0.036288	0.192591	0.000915675	-0.0117807	0.045056	0.000104102	-0.0345749	0.174022	0.000768448
SN11921	BS00095225_51.1	1D	34.9471	[A/C]	100	100	IWB11921	1D	67.72	-0.0350666	0.141636	0.000537863	0.00303447	0.013157	5.92471e-06	0.0468819	0.173373	0.000813669	0.0192349	0.0894781	0.000234549
SN11922	BS00095228_51.1	3A	739.561	[T/G]	100	100	\N	\N	\N	-0.11745	0.410422	0.00314656	-0.0806526	0.384223	0.00283521	-0.0522047	0.147088	0.000620441	-0.0578214	0.251143	0.00142929
SN11926	BS00095389_51.1	5B	505.482	[A/G]	100	99	IWB11926	5B	71.37	-0.109008	0.247998	0.00140374	-0.0109628	0.0220683	1.63455e-05	-0.121359	0.258144	0.00155728	-0.000844615	0.00166512	9.72797e-08
SN11932	BS00095510_51.1	1A	543.961	[A/G]	100	100	IWB11932	1A	110.68	-0.0234209	0.0880804	0.000228513	-0.0339234	0.160897	0.000671459	-0.09844	0.42146	0.00335809	-0.0177724	0.0778571	0.00018149
SN11934	BS00095512_51.1	2D	13.68	[T/C]	100	99	\N	\N	\N	0.00174471	0.00704284	1.72402e-06	0.0188195	0.10104	0.000293157	0.0796639	0.406581	0.00317885	0.0255784	0.13408	0.000486768
SN11935	BS00095515_51.1	3B	772.397	[T/C]	100	99	IWB11935	3B	106.73	0.00691346	0.0241634	1.95411e-05	0.0795309	0.479594	0.00398555	-0.0338972	0.122709	0.000460438	0.0369308	0.183529	0.000842175
SN11941	BS00095640_51.1	3D	22.6801	[T/G]	100	99	IWB11941	3D	82.56	-0.270035	1.07105	0.0125099	-0.155198	0.885023	0.00964333	-0.361533	1.46365	0.0190772	-0.235402	1.33602	0.0166771
SN11950	BS00096149_51.1	7B	718.471	[A/G]	100	100	IWB11950	7B	150.6	-0.020289	0.0615267	0.000117306	-0.0424979	0.18491	0.000854037	-0.0249825	0.0733625	0.000203316	-0.0386755	0.164272	0.000695381
SN11952	BS00096182_51.1	2B	65.3704	[T/C]	100	99	IWB11952	2B	78.99	0.0540706	0.239039	0.00132053	0.00964188	0.0480858	7.3479e-05	0.0883856	0.404819	0.0031578	0.045914	0.263277	0.00154496
SN11953	BS00096240_51.1	6A	600.406	[A/G]	100	100	IWB11953	6A	130.7	-0.0981748	0.471276	0.00388809	-0.0611883	0.35334	0.0024856	-0.121031	0.557072	0.0050951	-0.0696433	0.410568	0.00313941
SN11956	BS00096470_51.1	1D	5.35754	[T/C]	100	100	\N	\N	\N	-0.0468223	0.132247	0.000476364	-0.0169333	0.0652655	0.000130807	0.0892643	0.23047	0.00129658	-0.0495181	0.210729	0.00106581
SN11957	BS00096477_51.1	7D	629.521	[T/C]	100	100	IWB11957	7A	237.23	0.0885473	0.274504	0.00165915	0.103399	0.528	0.00460391	0.0451797	0.10807	0.000374216	0.058375	0.248	0.00139979
SN11960	BS00096547_51.1	1D	52.3581	[A/C]	100	99	\N	\N	\N	0.0839781	0.42962	0.00337623	0.0558236	0.378547	0.00277003	0.0463913	0.18383	0.000895989	0.0550129	0.366525	0.0026304
SN11963	BS00096604_51.1	4B	497.229	[T/C]	100	97	IWB11963	4B	71.46	0.0798958	0.326538	0.00219659	0.0925374	0.496748	0.00420229	0.0719102	0.276864	0.00174221	0.106472	0.592557	0.00545238
SN11966	BS00096642_51.1	3A	535.224	[A/G]	100	99	IWB11966	3A	90.55	0.007256	0.0247557	2.04847e-05	-0.0199163	0.0854686	0.000215841	0.0412243	0.141078	0.000579187	-0.0513625	0.249555	0.00141437
SN11969	BS00096721_51.1	1A	505.27	[T/C]	100	100	\N	\N	\N	-0.00651349	0.0267907	2.38862e-05	0.0327218	0.191716	0.000908572	0.0517671	0.226723	0.00126253	0.0253414	0.141332	0.000534313
SN11970	BS00096724_51.1	1A	42.5113	[A/G]	81.2	98.8	\N	\N	\N	-0.00484109	0.0137523	6.47558e-06	-0.0192497	0.0657939	0.000132797	-0.1357	0.414015	0.00326809	-0.0253027	0.0874383	0.000224826
SN11973	BS00096758_51.1	5A	538.757	[A/C]	100	99	IWB11973	5A	70.3	-0.0211193	0.0862851	0.000220026	-0.0777738	0.478484	0.00397162	-0.0900928	0.437093	0.00354911	-0.0949494	0.620219	0.00582739
SN11974	BS00096769_51.1	1B	22.0743	[A/G]	100	99	\N	\N	\N	-0.0743787	0.176406	0.000788938	-0.00555244	0.0141213	6.81045e-06	0.0177817	0.0365796	8.24236e-05	-0.0502102	0.142697	0.000543454
SN11975	BS00096770_51.1	1B	22.0742	[A/G]	100	100	IWB11975	1B	5.34	0.0743787	0.176406	0.000788938	0.00555244	0.0141213	6.81045e-06	-0.0177817	0.0365796	8.24236e-05	0.0502102	0.142697	0.000543454
SN11978	BS00096927_51.1	2A	755.789	[T/C]	100	99	IWB11978	2A	149.65	0.0266277	0.121341	0.000408593	0.0758813	0.601265	0.00557608	0.0495015	0.219824	0.00120063	0.0581927	0.416248	0.00320674
SN11979	BS00096930_51.1	1A	591.147	[A/G]	100	99	IWB11979	1A	155.8	0.174409	0.763033	0.0078592	0.0998589	0.533918	0.0046809	0.105162	0.345156	0.00246803	0.133439	0.668923	0.00649969
SN11980	BS00096940_51.1	5A	584.42	[T/C]	100	100	\N	\N	\N	0.116467	0.566758	0.00512192	0.2023	1.54805	0.0201538	0.0483691	0.183514	0.000893462	0.181319	1.29083	0.0159502
SN11984	BS00097066_51.1	5A	595.147	[T/C]	100	100	IWB11984	5B	109.53	0.0946064	0.355388	0.00251269	0.120836	0.582507	0.00532338	0.0376961	0.11556	0.00041736	0.150398	0.782656	0.00812148
SN11987	BS00097147_51.1	2B	786.033	[T/C]	100	100	\N	\N	\N	0.136711	0.484512	0.00405435	0.13484	0.532304	0.00465987	0.189577	0.697622	0.00704823	0.115062	0.429299	0.00336284
SN11988	BS00097194_51.1	4A	739.314	[A/G]	100	100	IWB11988	4A	152.99	0.0558718	0.210792	0.00106937	0.0658241	0.348516	0.00243216	0.049807	0.163708	0.000740279	0.0763992	0.394588	0.00295198
SN11991	BS00097263_51.1	2A	210.47	[A/G]	94.1	98.9	IWB11991	2A	104.13	0.0521488	0.0895103	0.000235368	0.0148383	0.0247635	2.04622e-05	-0.0231771	0.0367926	8.29197e-05	-0.0103145	0.0171014	9.91168e-06
SN11994	BS00097299_51.1	2D	618.15	[A/G]	100	99	IWB11994	2Dx	82.82	0.0777833	0.151177	0.000603206	-0.0093933	0.0169809	9.78598e-06	-0.00221181	0.00361805	3.87148e-05	0.00838029	0.0151028	7.76451e-06
SN120	BobWhite_c10864_436.1	2B	763.632	[T/C]	83.2	98.8	IWB120	2B	134.46	0.0424214	0.17918	0.000810439	0.092922	0.573106	0.00519766	0.0681566	0.303456	0.0020158	0.0921903	0.566372	0.00510234
SN12003	BS00097481_51.1	3B	235.865	[A/G]	100	99	IWB12003	3B	65.72	0.188495	1.1562	0.0138472	0.0857239	0.451506	0.00363672	0.160907	0.835852	0.00907809	0.103948	0.580863	0.00529543
SN12006	BS00097526_51.1	7B	750.604	[A/G]	100	99	IWB12006	7B	171.11	0.0276733	0.108636	0.000334885	0.00153398	0.00714007	1.76853e-06	-0.0519747	0.208668	0.00110285	-0.00537562	0.0253077	2.13226e-05
SN12007	BS00097529_51.1	7B	750.604	[A/G]	100	99	IWB12007	7B	171.11	0.0163187	0.0611802	0.000116068	-0.00446061	0.0210324	1.48804e-05	-0.0687878	0.292295	0.00189948	-0.0135093	0.0661493	0.000133993
SN12008	BS00097541_51.1	3B	723.507	[A/G]	100	100	IWB12008	3B	80.99	0.174739	1.20025	0.0145459	0.144751	1.02968	0.0118466	0.140579	0.827958	0.0089598	0.139712	0.977283	0.0110284
SN12010	BS00097623_51.1	5A	47.645	[T/C]	100	99	IWB12010	5A	43.27	0.00562053	0.0156744	8.37642e-06	0.0583376	0.212226	0.00107984	0.0665938	0.210223	0.00111631	0.0500459	0.177218	0.000792963
SN12012	BS00097694_51.1	2A	309.691	[T/C]	100	100	IWB12012	2A	101.97	0.0435545	0.0738618	0.000165056	0.0322334	0.0572208	0.000102155	0.0806184	0.1364	0.000547881	0.072738	0.138971	0.000518649
SN12014	BS00097863_51.1	7B	708.952	[A/G]	100	99	\N	\N	\N	-0.0139216	0.0610725	0.000115684	0.00460696	0.024556	2.01297e-05	0.0106369	0.0419035	9.55798e-05	0.00422032	0.0221894	1.65026e-05
SN12015	BS00097866_51.1	6B	471.234	[A/G]	100	99	\N	\N	\N	0.0387633	0.137608	0.000511129	0.0649527	0.280547	0.00171627	0.0675489	0.253847	0.00151578	0.0801064	0.363189	0.00259285
SN12017	BS00097939_51.1	3A	732.042	[T/C]	100	100	IWB12017	3A	173.15	-0.0585534	0.293086	0.00184589	-0.0271603	0.143463	0.000549214	-0.088518	0.477279	0.00405198	-0.0344443	0.186555	0.000866146
SN12019	BS00097987_51.1	7A	506.819	[A/G]	100	100	IWB12019	7A	135.81	0.0660192	0.284644	0.0017603	0.0334297	0.141479	0.000535895	-0.0220974	0.0752581	0.000211328	0.0384614	0.165358	0.000703386
SN12020	BS00098026_51.1	7A	65.1536	[T/C]	100	99	IWB12020	7A	97	0.0403944	0.152098	0.000609665	0.0531171	0.25945	0.00150986	0.0455753	0.162404	0.000730577	0.0492975	0.234726	0.00127745
SN12024	BS00098103_51.1	6A	60.4314	[A/G]	100	99	\N	\N	\N	-0.0369775	0.165718	0.000708043	0.0150463	0.0785586	0.000184735	0.0761811	0.344458	0.00246025	0.00112364	0.00538751	1.00977e-06
SN12026	BS00098161_51.1	3B	3.60614	[T/C]	100	100	IWB12026	3D	4.56	0.0198562	0.057624	0.000103694	0.0286133	0.105975	0.000319646	0.0275059	0.076194	0.000215343	0.0345475	0.129187	0.000455655
SN12027	BS00098207_51.1	5A	540.061	[T/C]	96	100	IWB12027	5A	70.3	-0.00150564	0.00529027	9.76618e-07	0.00703679	0.0287347	2.73176e-05	0.0233965	0.0832572	0.000246894	0.0222197	0.0965095	0.000269361
SN1203	BobWhite_c18593_955.1	3A	653.243	[T/C]	100	100	IWB1203	3A	109.95	-0.0757513	0.268719	0.00160227	-0.155062	0.798677	0.00836436	-0.118158	0.411166	0.00323381	-0.165993	0.87496	0.00948217
SN12030	BS00098292_51.1	5B	612.683	[T/C]	100	100	\N	\N	\N	-0.032054	0.126889	0.000442564	-0.0283572	0.132784	0.000478982	-0.148965	0.811631	0.00871597	-0.047152	0.238063	0.00130786
SN12036	BS00098423_51.1	2B	670.752	[A/C]	100	100	IWB12036	2A	115.14	0.0854786	0.452862	0.00365964	0.0315896	0.178038	0.000800188	0.0208951	0.0829689	0.000245564	0.0375536	0.215328	0.00110537
SN12039	BS00098483_51.1	7A	698.688	[A/C]	100	98	IWB12039	7A	189.3	0.00950192	0.0298738	2.95053e-05	0.0292242	0.139557	0.000523102	-0.0237645	0.0674438	0.000179359	0.0500877	0.256881	0.00148363
SN12041	BS00098490_51.1	2B	136.808	[A/G]	100	100	IWB12041	2B	90.97	-0.0789031	0.459078	0.00373638	-0.00630599	0.0331939	3.61109e-05	-0.0554553	0.265032	0.00162455	0.00598184	0.0312461	3.20935e-05
SN12042	BS00098496_51.1	3B	222.193	[T/C]	100	100	IWB12042	3B	65.72	-0.187827	0.948219	0.0106155	-0.202426	1.18044	0.0142069	-0.196931	0.979964	0.0112797	-0.175683	0.952806	0.0106553
SN12045	BS00098739_51.1	2B	664.214	[A/G]	100	99	IWB12045	2B	109.53	0.0119667	0.0470831	7.07115e-05	0.0287508	0.142367	0.000541842	0.0188627	0.0715252	0.000195706	0.043106	0.226798	0.00120612
SN12047	BS00098760_51.1	3B	2.52061	[A/G]	100	99	IWB12047	3D	.	0.0240922	0.0710854	0.000153698	-0.0308721	0.141813	0.000538128	0.0252636	0.0659386	0.000173526	0.00239694	0.00907523	2.84149e-06
SN12049	BS00098821_51.1	5B	507.873	[T/C]	100	100	\N	\N	\N	-0.0067621	0.0263211	2.30795e-05	0.0251135	0.138328	0.00051499	-0.0655208	0.273231	0.00170581	-0.00321222	0.0155345	8.20687e-06
SN12050	BS00098839_51.1	3B	182.382	[T/C]	100	99	\N	\N	\N	-0.100308	0.298432	0.00190072	-0.135819	0.551284	0.00490843	-0.0708742	0.182695	0.000886914	-0.0687993	0.231465	0.00124794
SN12053	BS00098868_51.1	3B	8.13378	[A/G]	100	100	IWB12053	3B	21.33	-0.045027	0.170817	0.000746241	-0.0629168	0.310535	0.00202312	-0.0707493	0.257805	0.00155399	-0.0670716	0.332827	0.00225807
SN12054	BS00099053_51.1	4D	3.61255	[T/C]	81.2	100	IWB12054	4D	21.31	0.0903881	0.575722	0.00524155	0.083017	0.664784	0.00644918	0.0878189	0.493909	0.00426474	0.0815486	0.639258	0.00608844
SN12055	BS00099074_51.1	6A	595.628	[T/G]	100	100	IWB12055	6A	119.64	0.0424946	0.194577	0.000933445	0.0508082	0.349612	0.00244427	0.0930433	0.443742	0.00363116	0.0514353	0.348698	0.00243146
SN12061	BS00099327_51.1	3B	511.072	[A/G]	90.1	100	IWB12061	3B	69.53	-0.0199476	0.0727996	0.000160669	-0.0962694	0.62517	0.00590162	-0.0538044	0.211239	0.00112513	-0.0591546	0.302289	0.00193509
SN12062	BS00099331_51.1	3B	511.072	[T/C]	100	99	IWB12062	3B	69.53	0.0311412	0.118426	0.000391173	0.103293	0.688309	0.00677882	0.0615577	0.247928	0.00145921	0.0665304	0.34991	0.00244484
SN12065	BS00099367_51.1	5B	605.786	[A/G]	100	100	\N	\N	\N	0.0640405	0.290808	0.00182267	0.0175043	0.0762502	0.000174803	-0.00605954	0.020776	5.29888e-05	0.0192006	0.0837575	0.000207717
SN12067	BS00099407_51.1	6A	613.257	[T/C]	100	100	\N	\N	\N	-0.10422	0.399969	0.00302329	-0.18273	1.01939	0.0116877	-0.0636237	0.211403	0.00112655	-0.137736	0.659289	0.00636556
SN1207	BobWhite_c18672_757.1	2B	412.659	[T/C]	98	100	IWB1207	2B	99.56	-0.103635	0.343289	0.00237867	0.0482693	0.18846	0.000882339	-0.0978055	0.293876	0.00191583	-0.0191677	0.0667002	0.000136088
SN12070	BS00099469_51.1	2B	10.7841	[A/G]	100	100	IWB12070	2B	17.93	0.0393734	0.114044	0.000365552	-0.000987196	0.00307245	3.30513e-07	-0.0497197	0.136542	0.000548819	-0.0323636	0.111362	0.000349222
SN12071	BS00099497_51.1	6B	506.727	[T/C]	100	100	\N	\N	\N	0.0159268	0.0581263	0.000105404	0.0668348	0.33238	0.00225576	0.0662813	0.263271	0.00160726	0.0833882	0.438442	0.00347329
SN12072	BS00099498_51.1	6B	506.721	[A/G]	100	100	\N	\N	\N	0.0367161	0.13238	0.000477217	0.0979808	0.490851	0.00412749	0.108582	0.447131	0.00367316	0.119921	0.64131	0.00611672
SN12077	BS00099610_51.1	7A	19.9696	[A/C]	100	99	IWB12077	7A	50.98	-0.0382043	0.172844	0.000761626	-0.0211598	0.108912	0.00033585	0.0413684	0.177966	0.000849466	0.00164552	0.0076099	2.00457e-06
SN12078	BS00099611_51.1	7A	19.9695	[A/G]	100	99	IWB12078	7A	51.36	0.0702499	0.348992	0.00244159	0.0410306	0.235874	0.00128932	0.0225418	0.0829907	0.000245664	0.0315942	0.171132	0.000746517
SN12079	BS00099633_51.1	3B	734.144	[T/G]	100	99	IWB12079	3B	82.16	0.158182	1.24127	0.0152002	0.102018	0.835938	0.00891255	0.162024	1.17823	0.014414	0.106982	0.888592	0.00968603
SN12080		Un	NA	[A/C]	NA	NA	IWB12080	5B	68.36	0.109008	0.247998	0.00140374	0.0109628	0.0220683	1.63455e-05	0.121359	0.258144	0.00155728	0.000844615	0.00166512	9.72797e-08
SN12081	BS00099652_51.1	2B	24.9137	[A/C]	100	100	IWB12081	2B	40.97	-0.0830867	0.292669	0.00184163	-0.115344	0.642414	0.00613877	-0.168383	0.721315	0.0073894	-0.142217	0.847789	0.00907799
SN12084		Un	NA	[T/G]	NA	NA	IWB12084	5A	36.58	-0.16604	0.550688	0.00490897	-0.213929	0.87174	0.00944464	-0.105655	0.292138	0.00189786	-0.148817	0.523852	0.00454505
SN12085	BS00099701_51.1	5A	20.9932	[A/G]	99	100	IWB12085	5A	36.58	0.0837064	0.189855	0.000895081	0.0163651	0.0350772	4.01653e-05	-0.101821	0.233156	0.00132118	-0.00189636	0.00391596	5.35274e-07
SN12087	BS00099719_51.1	5B	580.103	[T/G]	100	100	IWB12087	5B	109.53	-0.102552	0.683351	0.00672057	-0.0514296	0.345445	0.0023983	-0.0805748	0.435175	0.00352552	-0.0282443	0.166104	0.000708905
SN12089	BS00099725_51.1	4A	617.002	[T/C]	100	99	\N	\N	\N	0.27781	2.67002	0.0391912	0.226985	2.74028	0.0403316	0.231855	1.81791	0.0250275	0.233333	2.82502	0.0417427
SN12091	BS00099738_51.1	3B	759.169	[A/G]	100	99	\N	\N	\N	-0.0140624	0.0608479	0.000114885	-0.0153417	0.0846476	0.000212039	-0.00623686	0.0243341	5.8314e-05	-0.00343398	0.0175607	1.04408e-05
SN12092	BS00099782_51.1	5B	550.212	[A/G]	100	99	IWB12092	5B	93.44	0.156672	0.791322	0.00827103	0.0918646	0.529287	0.00462063	0.0733974	0.273647	0.00170997	0.0836821	0.463534	0.00378093
SN12093	BS00099794_51.1	1B	645.708	[T/C]	99	100	IWB12093	1B	117.81	0.0431147	0.223241	0.0011779	0.0577464	0.382462	0.00281494	0.0458228	0.225549	0.00125192	0.0577082	0.359112	0.00254715
SN12095	BS00099804_51.1	7A	89.8357	[A/G]	100	99	IWB12095	7A	119.11	0.223152	0.893774	0.00979134	0.0979002	0.331737	0.00224881	0.0641123	0.164311	0.000744776	0.128319	0.46719	0.00382628
SN12097	BS00099829_51.1	1B	59.6013	[T/G]	100	100	IWB12097	1B	57.6	0.0571095	0.31158	0.00203757	-0.028597	0.1658	0.000707442	0.0309258	0.13297	0.000525381	-0.00728351	0.0372411	4.50188e-05
SN12101	BS00099881_51.1	7A	512.76	[T/C]	100	99	IWB12101	7A	126.8	0.0260558	0.102786	0.00030294	0.0210687	0.0938698	0.000256345	0.0807715	0.361103	0.00264777	0.0636756	0.337903	0.00231313
SN12102	BS00099978_51.1	3A	730.28	[A/C]	100	100	\N	\N	\N	0.00582879	0.020873	1.46859e-05	0.0423127	0.226056	0.00120085	0.10548	0.510395	0.00447817	0.0301993	0.150929	0.000599779
SN12104	BS00099982_51.1	4A	707.039	[T/G]	100	99	IWB12104	4A	127.12	-0.0758964	0.287664	0.00179078	-0.0136583	0.0475019	7.17907e-05	-0.0175696	0.0526465	0.000126784	0.0120701	0.0415966	5.56592e-05
SN12105	BS00099983_51.1	4A	707.039	[T/C]	100	99	\N	\N	\N	0.148627	0.424436	0.00331381	0.193144	0.699842	0.00694156	0.00653622	0.0121278	4.33691e-05	0.20342	0.745305	0.00758158
SN12107	BS00099987_51.1	5B	671.239	[T/C]	100	99	IWB12107	5B	147.2	0.0682625	0.383639	0.00283333	0.0633601	0.463259	0.00378173	0.0771565	0.382809	0.00289797	0.0555589	0.385376	0.00284532
SN12108	BS00099998_51.1	6B	55.9972	[T/C]	100	99	IWB12108	6B	46.96	0.0152136	0.0692256	0.000146285	0.0105821	0.0569164	0.000101132	0.125316	0.83672	0.00909113	0.038957	0.241864	0.00134278
SN12110	BS00100043_51.1	2D	12.6962	[A/G]	100	100	\N	\N	\N	-0.10275	0.597827	0.00553905	-0.0530057	0.323851	0.00216405	-0.110403	0.594886	0.00560745	-0.0756469	0.47929	0.0039773
SN12111	BS00100045_51.1	3B	6.7542	[A/G]	100	100	IWB12111.2	3B	14.1	-0.0204051	0.0673665	0.000139034	-0.0653249	0.355362	0.00250811	-0.0831359	0.30025	0.00198217	-0.0445677	0.21827	0.00113094
SN12114	BS00100106_51.1	2D	617.409	[T/C]	100	99	\N	\N	\N	0.0533316	0.132388	0.000477267	0.188456	0.724741	0.00729538	0.161853	0.45899	0.00382107	0.155088	0.548861	0.00487111
SN12115	BS00100107_51.1	5A	481.897	[A/G]	100	99	IWB12115	5A	56.47	0.122021	0.657587	0.00635987	0.112757	0.869772	0.00941527	0.204821	1.3218	0.0167414	0.115742	0.881714	0.0095831
SN12119	BS00100120_51.1	1A	499.808	[A/C]	100	99	IWB12119	1A	84.33	0.0996785	0.628796	0.00596153	0.075771	0.595708	0.00550096	0.0399599	0.177159	0.000843135	0.0573995	0.407206	0.00309972
SN12121	BS00100178_51.1	5A	462.165	[A/G]	100	99	IWB12121	5A	53.47	0.115828	0.456525	0.00370481	0.0463265	0.171834	0.000752662	0.138002	0.541382	0.00488573	0.07157	0.287664	0.00178572
SN12123	BS00100185_51.1	5A	14.8444	[T/C]	100	99	\N	\N	\N	0.183688	0.961751	0.010822	0.0756662	0.374319	0.00272174	0.166696	0.783436	0.00829767	0.100276	0.535039	0.00469028
SN12124	BS00100186_51.1	5A	14.8444	[A/G]	100	100	IWB12124	5A	30.76	-0.183688	0.961751	0.010822	-0.0756662	0.374319	0.00272174	-0.166696	0.783436	0.00829767	-0.100276	0.535039	0.00469028
SN12125	BS00100218_51.1	5B	506.782	[T/C]	100	99	IWB12125	5B	68.36	-0.123515	0.295879	0.00187448	-0.0413243	0.0911395	0.000242865	-0.142193	0.323997	0.00223521	-0.0278277	0.0596458	0.000110341
SN12127	BS00100307_51.1	6B	41.9213	[A/G]	100	100	IWB12127	6A	37.03	-0.0731395	0.255871	0.0014782	-0.0754128	0.339995	0.00233853	-0.104325	0.378145	0.00284369	-0.105521	0.521279	0.00451181
SN12129	BS00100351_51.1	7A	512.339	[A/G]	100	99	IWB12129	7A	130.27	0.120221	0.650507	0.00626143	0.108091	0.677702	0.00662979	0.190649	1.16444	0.0141928	0.134455	0.918674	0.0101383
SN12130		Un	NA	[A/G]	NA	NA	IWB12130	2Dx	99.19	0.0573463	0.288304	0.00179725	0.0264202	0.143392	0.000548737	0.0193929	0.0770229	0.000218932	0.0416228	0.241519	0.00133961
SN12134	BS00100472_51.1	2A	343.886	[T/C]	100	99	IWB12134	2A	103.62	0.220716	0.547621	0.00486857	0.0763257	0.155376	0.000631765	0.171518	0.381374	0.00288124	0.15231	0.356738	0.00252065
SN12135	BS00100510_51.1	5A	596.01	[A/C]	100	100	IWB12135	5A	93.75	-0.0968306	0.431691	0.00340125	0.0069506	0.028624	2.7114e-05	-0.112113	0.49916	0.00433245	-0.00689536	0.0264979	2.33156e-05
SN12136	BS00100539_51.1	2D	617.093	[A/G]	100	100	IWB12136	2Dx	80.44	-0.0263168	0.0478074	7.27963e-05	0.0474007	0.0950286	0.000262157	0.0678594	0.128813	0.000498635	0.0432175	0.0858107	0.000217191
SN12137	BS00100563_51.1	2B	564.877	[A/G]	100	100	IWB12137	2B	106.73	0.213009	1.08815	0.012777	0.110179	0.625988	0.00591282	0.194039	0.876683	0.00969406	0.134858	0.819064	0.00865391
SN12142	BS00100707_51.1	5B	638.508	[A/G]	100	99	IWB12142	5B	132.34	-0.139479	0.684989	0.00674364	-0.0872132	0.588286	0.00540096	-0.0223803	0.0724997	0.000199724	-0.0841681	0.549414	0.00487838
SN12144	BS00100738_51.1	Un	110.651	[T/C]	100	100	IWB12144	4B	112.16	-0.083477	0.543389	0.00481293	-0.037187	0.235677	0.00128752	-0.0044602	0.0185221	5.00222e-05	-0.0479749	0.318123	0.00210075
SN12149	BS00100838_51.1	4B	28.7165	[A/G]	100	99	IWB12149	4B	53.55	0.191208	0.71838	0.00721703	0.225405	1.20599	0.0146121	0.105357	0.317025	0.00215998	0.19677	0.973682	0.0109734
SN1215	BobWhite_c18773_75.1	1D	86.9151	[T/C]	96	100	IWB1215	1A	70.1	0.0680842	0.237906	0.00131012	0.0734723	0.40947	0.00312992	0.00994231	0.0280008	6.46076e-05	0.0350509	0.163612	0.000690532
SN12150	BS00100839_51.1	4B	28.7167	[A/G]	100	100	IWB12150	4B	53.55	-0.179078	0.621783	0.00586531	-0.183616	0.81946	0.00866939	-0.072365	0.192625	0.000967467	-0.142093	0.568471	0.00513021
SN12154	BS00100939_51.1	2B	29.9911	[A/G]	100	99	IWB12154	2B	48.54	0.00943641	0.0224807	1.69759e-05	-0.0601767	0.179122	0.000808602	-0.0252673	0.0613203	0.000156304	-0.0535548	0.156053	0.000635872
SN12155	BS00100981_51.1	2B	747.603	[T/C]	100	99	IWB12155	2B	129.08	0.0746594	0.269476	0.00160968	0.102952	0.526255	0.00458127	0.126844	0.446497	0.0036653	0.0648784	0.288177	0.0017909
SN12156	BS00100990_51.1	1D	42.8452	[T/G]	100	99	IWB12156	1D	67.72	-0.148963	0.587043	0.00539349	-0.0223902	0.0869913	0.000222966	-0.21395	0.828866	0.0089734	-0.0280885	0.110252	0.000342965
SN12158	BS00101071_51.1	5A	8.0594	[A/G]	100	99	IWB12158	5A	25.27	-0.0288514	0.129006	0.000455802	-0.00418858	0.0224857	1.69542e-05	0.080744	0.369914	0.00274859	0.00144902	0.00755122	1.97404e-06
SN12160	BS00101105_51.1	2B	722.629	[T/G]	100	99	\N	\N	\N	-0.203508	0.657605	0.00636012	-0.148432	0.472152	0.00389238	-0.121192	0.321432	0.00220745	-0.160157	0.519137	0.00448416
SN12163	BS00101258_51.1	7B	727.53	[A/G]	100	100	IWB12163	7B	155.41	0.0147221	0.0365149	4.34686e-05	-0.0846976	0.281673	0.00172751	-0.265291	1.01048	0.0117549	-0.0944114	0.319646	0.00211689
SN12170	BS00101363_51.1	3A	14.0457	[T/C]	100	100	IWB12170	3A	26.01	0.0913856	0.382657	0.00282201	0.0575538	0.263004	0.00154404	0.0675533	0.240786	0.00139191	0.0747524	0.361946	0.00257889
SN12171	BS00101364_51.1	7B	683.446	[A/G]	100	99	IWB12171	7B	120.11	0.0610671	0.268632	0.00160142	0.0491617	0.262853	0.00154259	0.0899242	0.391296	0.00299745	0.0500557	0.265596	0.00156739
SN12173	BS00101401_51.1	3A	557.415	[A/G]	100	99	IWB12173	3A	88.02	-0.0171392	0.0401246	5.20946e-05	-0.00345732	0.00903879	2.82209e-06	0.00768726	0.0169703	4.8166e-05	-0.00133653	0.00345947	4.18187e-07
SN12175	BS00101408_51.1	7B	657.662	[T/G]	100	100	IWB12175	7B	102.79	0.0203043	0.0917032	0.000246045	0.0232803	0.152752	0.000613216	0.0260603	0.10713	0.000368955	0.047124	0.33795	0.00231364
SN12177	BS00101437_51.1	1B	563.03	[A/G]	98	99	\N	\N	\N	-0.127281	0.479772	0.00399463	-0.117036	0.506894	0.00433175	-0.105383	0.363038	0.00266982	-0.0962776	0.389507	0.00289303
SN12178	BS00101456_51.1	2B	7.64556	[T/C]	100	100	IWB12178	2B	16.88	-0.184763	0.995483	0.0113391	-0.180536	1.1147	0.0131706	-0.171497	0.782185	0.00827919	-0.161196	0.938932	0.0104447
SN12179	BS00101500_51.1	1A	327.53	[T/G]	100	100	IWB12179	1B	66.07	0.139102	0.526972	0.00459844	0.0553732	0.213117	0.00108751	-0.0789168	0.24858	0.0014654	0.0140294	0.0463527	6.84432e-05
SN12180		Un	NA	[T/C]	NA	NA	IWB12180	4A	108.72	0.017941	0.0700222	0.000149441	0.0247368	0.119858	0.000399009	0.0874163	0.391179	0.00299608	0.0525038	0.286031	0.00176927
SN12181	BS00101513_51.1	4A	660.987	[A/G]	85.1	100	IWB12181	4A	108.72	-0.0325158	0.134236	0.000489156	-0.0227665	0.110831	0.000346611	-0.10307	0.486619	0.00417115	-0.0586928	0.333314	0.00226334
SN12184	BS00101972_51.1	2B	7.43041	[T/C]	100	100	IWB12184	2B	16.88	-0.17846	0.942806	0.0105331	-0.174473	1.05704	0.0122705	-0.162744	0.720831	0.00738239	-0.1568	0.89987	0.00985521
SN12188		Un	NA	[T/C]	NA	NA	\N	\N	\N	0.133691	0.916381	0.0101323	0.13659	1.13018	0.0134136	0.0656157	0.328085	0.00227967	0.0872693	0.588743	0.00540109
SN12189	BS00102492_51.1	1A	298.116	[T/C]	100	100	IWB12189.2	6A	82.38	-0.135271	0.70512	0.00702832	-0.0790364	0.409574	0.00313115	-0.0355522	0.119671	0.000441909	-0.0770765	0.394334	0.00294903
SN12191	BS00102622_51.1	3B	68.4642	[T/G]	100	99	IWB12191	3B	61.89	0.0225634	0.0861292	0.000219295	0.0774573	0.411414	0.00315293	0.0238527	0.0856639	0.000258139	0.0420502	0.193425	0.000921423
SN12194	BS00102648_51.1	3B	6.55733	[A/G]	95	100	IWB12194	3B	11.56	0.0115861	0.0507306	8.14863e-05	-0.0756546	0.577475	0.00525601	-0.0567106	0.278072	0.00175437	-0.062592	0.44315	0.00353052
SN12197	BS00102772_51.1	7A	65.3283	[T/C]	100	99	IWB12197	7A	97	0.041387	0.15572	0.000635296	0.0429439	0.200541	0.000981023	0.0472589	0.168105	0.000773337	0.0493273	0.234044	0.00127126
SN12198	BS00102773_51.1	7A	65.3283	[A/G]	100	100	IWB12198	7A	97	-0.0419428	0.157367	0.000647085	-0.0387886	0.177629	0.000797022	-0.0341755	0.115981	0.000419845	-0.0438167	0.202857	0.000999234
SN12199	BS00102828_51.1	5B	8.35316	[T/G]	100	99	IWB12199	5B	3.94	-0.0566859	0.286645	0.00178048	-0.00550094	0.0247217	2.0395e-05	-0.0909984	0.483592	0.00413244	-0.0390964	0.20503	0.00101747
SN12200		Un	NA	[A/G]	NA	NA	IWB12200	1B	74.37	-0.0655926	0.344188	0.00238856	-0.0191001	0.104479	0.000311519	-0.0263851	0.111104	0.000391445	-0.018974	0.102213	0.000299035
SN12201	BS00103275_51.1	6B	453.932	[A/G]	100	99	IWB12201	6B	66.36	0.00100347	0.0033425	3.91594e-07	-0.0680662	0.380453	0.00279187	-0.0565422	0.205611	0.00107657	-0.0707693	0.396491	0.00297414
SN12202	BS00103401_51.1	7D	629.497	[A/G]	100	100	\N	\N	\N	0.0716492	0.220487	0.00115358	0.0738328	0.353637	0.00248891	-0.0214408	0.0521713	0.000125277	0.050833	0.218486	0.00113282
SN12203	BS00103442_51.1	6A	597.351	[A/G]	100	98	IWB12203	6A	126.17	0.0117807	0.0499469	7.91134e-05	0.0789376	0.550619	0.00489967	0.0250507	0.10639	0.000364832	0.0739342	0.49893	0.00422535
SN12205	BS00103461_51.1	2B	104.58	[T/C]	100	98	IWB12205	2B	83.8	-0.0659753	0.345255	0.00240031	-0.012186	0.0602385	0.000112539	-0.00435437	0.0160051	4.7089e-05	-0.0113278	0.0554758	9.62465e-05
SN12206	BS00103478_51.1	1A	12.3694	[T/C]	100	99	IWB12206	1A	35.65	-0.0725926	0.370566	0.00268366	-0.0250419	0.138831	0.000518306	-0.0968255	0.50203	0.00436956	-0.031807	0.181103	0.000823137
SN12207		Un	NA	[A/G]	NA	NA	IWB12207	5B	41.35	0.169979	0.727551	0.00734809	0.179361	1.03029	0.011856	0.140789	0.53066	0.00474379	0.174849	0.984169	0.0111337
SN12208	BS00103677_51.1	1B	10.3595	[A/C]	100	100	IWB12208	1B	41.47	-0.0568775	0.302041	0.00193799	0.00870063	0.048598	7.49747e-05	-0.00917547	0.0369691	8.33326e-05	0.0184287	0.107609	0.000328257
SN12214	BS00103846_51.1	7A	646.956	[T/C]	100	99	IWB12214	7A	139.86	-0.0112061	0.0397683	5.12113e-05	-0.0150767	0.0598034	0.000111014	-0.0783355	0.331178	0.00231348	-0.000975679	0.0036326	4.60908e-07
SN12215	BS00104083_51.1	2A	734.257	[T/C]	100	99	\N	\N	\N	0.0105427	0.0199631	1.34601e-05	0.181315	0.550373	0.00489643	0.0983914	0.209251	0.0011079	0.146074	0.409923	0.00313179
SN12218	BS00104177_51.1	3B	819.861	[A/G]	100	99	\N	\N	\N	-0.103113	0.593121	0.00547542	-0.188777	1.81895	0.0246537	-0.18907	1.20071	0.0147757	-0.201851	1.99691	0.0276155
SN1222	BobWhite_c18852_91.1	2A	45.1202	[T/G]	100	99	IWB1222	2A	82.23	-0.020916	0.101512	0.000296158	0.0500187	0.389432	0.00289539	0.0270172	0.120065	0.00044429	0.0325133	0.225239	0.00119226
SN12220	BS00104265_51.1	6B	645.66	[A/G]	100	99	IWB12220	6B	75.75	0.135027	0.70643	0.00704692	0.185267	1.72392	0.0230666	0.138119	0.659246	0.00650234	0.188263	1.73826	0.0232796
SN12221	BS00104270_51.1	1B	688.232	[A/G]	100	99	IWB12221	1B	173.62	-0.0747319	0.413241	0.00318003	-0.0817057	0.568444	0.00513558	-0.0821101	0.404215	0.00315059	-0.0547279	0.333439	0.00226469
SN12222	BS00104279_51.1	4B	657.295	[T/C]	100	100	IWB12222	4B	104.79	0.200944	1.43133	0.0182731	0.136959	1.128	0.0133794	0.215287	1.47079	0.0191956	0.156947	1.37117	0.0172449
SN12224	BS00104366_51.1	6A	23.6893	[T/G]	100	98	IWB12224	6A	43.1	0.0320982	0.113565	0.000362791	0.0186505	0.072832	0.000160527	-0.011228	0.0351036	7.90566e-05	0.00163611	0.00593704	1.22474e-06
SN12225	BS00104401_51.1	3A	13.4051	[T/C]	100	99	IWB12225	3A	24.15	-0.0127348	0.0582346	0.000105775	0.0130628	0.0695208	0.000147199	0.0463872	0.229062	0.00128375	-0.00801326	0.0411698	5.4571e-05
SN12226	BS00104432_51.1	5A	636.414	[T/G]	100	100	IWB12226	5A	105.36	0.0498056	0.208863	0.00105287	0.0355882	0.207833	0.00104231	-0.0569499	0.233514	0.00132447	0.0599829	0.362589	0.00258611
SN12229	BS00104640_51.1	4A	727.129	[T/C]	100	100	IWB12229	4A	146.45	0.0107339	0.0278039	2.56712e-05	-0.132265	0.756533	0.00775182	0.00124194	0.00279522	3.85281e-05	-0.100238	0.505302	0.00430658
SN12230	BS00104667_51.1	2B	690.218	[T/C]	100	98	IWB12230	2B	114.09	-0.0465861	0.224199	0.00118639	-0.0760559	0.544441	0.00481848	-0.0180033	0.069349	0.000186894	-0.0621401	0.412243	0.00315923
SN12236	BS00105054_51.1	5B	558.625	[A/G]	100	100	IWB12236	5B	97.97	-0.112412	0.52039	0.00451307	-0.0680307	0.352432	0.00247552	-0.173411	0.84564	0.00922514	-0.0707104	0.366641	0.00263171
SN12239	BS00105315_51.1	2B	641.877	[A/G]	100	100	IWB12239	2B	108.45	0.0211995	0.0731915	0.000162282	0.0412897	0.177771	0.000798125	0.182998	0.949589	0.0108096	0.0833847	0.41759	0.00322271
SN12242	BS00105409_51.1	2B	655.014	[A/G]	100	100	\N	\N	\N	-0.0532326	0.24378	0.00136436	-0.061932	0.326916	0.00219688	0.0198342	0.0770276	0.000218952	-0.0350343	0.164482	0.000696928
SN12246	BS00105531_51.1	7A	717.037	[T/C]	100	99	IWB12246	7A	212.66	0.0419324	0.0920507	0.000247755	0.237311	0.916372	0.0101148	0.0769981	0.170863	0.000794356	0.226565	0.85003	0.00911122
SN12250	BS00105593_51.1	2A	2.65836	[A/G]	100	99	IWB12250	2A	6.04	0.0583508	0.287083	0.0017849	0.0850325	0.593465	0.0054707	0.0963906	0.518609	0.0045854	0.0692676	0.445989	0.00356515
SN12251	BS00105601_51.1	1A	24.3213	[T/C]	100	99	IWB12251	1A	51.51	-0.0370259	0.188128	0.000881183	-0.0191508	0.114237	0.000366037	-0.0715042	0.369286	0.00274136	-0.0422662	0.271205	0.00162205
SN12255	BS00105800_51.1	3D	611.558	[A/G]	100	99	IWB12255	3D	143.01	-0.00772423	0.0264838	2.33574e-05	-0.000834672	0.00310902	3.38398e-07	-0.0240319	0.0814083	0.000238425	0.00342237	0.0128628	5.66018e-06
SN12258	BS00105846_51.1	1B	15.2845	[T/C]	100	100	IWB12258	1B	28.76	-0.0381621	0.188753	0.000886207	-0.0516846	0.38509	0.0028452	-0.012843	0.0510354	0.000121719	-0.0771832	0.643783	0.00615083
SN12260	BS00105878_51.1	3B	750.361	[T/C]	100	99	IWB12260	3B	95.39	-0.0742879	0.425248	0.00332357	-0.0332945	0.207486	0.00103936	-0.00947624	0.0384978	8.69825e-05	-0.0404242	0.258389	0.00149802
SN12261	BS00105910_51.1	6A	13.0718	[T/C]	100	100	\N	\N	\N	0.104145	0.484917	0.00405946	0.13288	0.843362	0.00902246	0.0509381	0.189103	0.000938604	0.108994	0.633249	0.0060058
SN12262	BS00105913_51.1	6A	13.0717	[A/G]	100	99	\N	\N	\N	-0.144638	0.749714	0.00766661	-0.139742	0.895649	0.00980275	-0.0377947	0.132532	0.000522538	-0.129335	0.794455	0.00829338
SN12263	BS00105939_51.1	5D	546.68	[T/C]	100	99	IWB12263	5D	194.94	0.0288488	0.117344	0.000384783	-0.102476	0.673896	0.00657648	-0.0271957	0.103167	0.000347119	-0.0676025	0.38467	0.00283719
SN12265	BS00105964_51.1	3A	655.721	[A/G]	100	100	\N	\N	\N	-0.0540249	0.178895	0.00080822	-0.10853	0.485728	0.00406275	-0.0830191	0.263858	0.00161302	-0.134926	0.648249	0.00621252
SN12267	BS00105995_51.1	3B	484.872	[T/C]	100	100	IWB12267	3B	69.1	-0.0528265	0.222207	0.00116874	-0.0649904	0.340938	0.00234885	-0.0419756	0.162573	0.000731835	-0.0463843	0.224607	0.00118665
SN12268	BS00106008_51.1	3A	739.324	[T/C]	100	100	IWB12268	3A	177.24	0.0402259	0.198341	0.000964436	0.0233524	0.146604	0.000570558	0.0776478	0.382563	0.0028951	0.035261	0.234164	0.00127235
SN12269	BS00106028_51.1	6A	454.94	[T/C]	100	100	IWB12269	6A	80.1	0.0350253	0.139938	0.000526534	-0.0166946	0.0790811	0.000187015	0.00458846	0.0149849	4.60156e-05	0.0265986	0.126552	0.000439226
SN1227	BobWhite_c18873_582.1	2A	193.875	[T/C]	100	100	IWB1227	2A	101.97	-0.126307	0.26056	0.00152311	0.0697546	0.136986	0.000506185	-0.0448425	0.0778415	0.000222506	-0.00128128	0.00220873	1.70953e-07
SN12270	BS00106043_51.1	5B	27.46	[A/G]	100	99	\N	\N	\N	0.0285214	0.127967	0.000449288	0.0341368	0.217896	0.00112893	0.0385149	0.160482	0.000716372	0.0143813	0.0811079	0.000195755
SN12274	BS00106142_51.1	4B	4.53721	[A/C]	100	96	IWB12274	4B	26	0.0927985	0.569711	0.00516126	0.0589509	0.488324	0.00409552	0.0467187	0.225347	0.0012501	0.0518901	0.364798	0.00261094
SN12275	BS00106143_51.1	4B	604.204	[T/G]	100	100	\N	\N	\N	-0.0977644	0.333658	0.00227348	-0.0897632	0.337115	0.00230713	-0.184026	0.724484	0.00743525	-0.1061	0.414083	0.00318103
SN12277	BS00106233_51.1	6D	466.953	[T/C]	100	99	IWB12277	6A	159.63	0.158487	0.828211	0.00881345	0.0855903	0.495114	0.00418153	0.175653	0.863102	0.00948844	0.113542	0.680621	0.00666331
SN12281	BS00106392_51.1	5D	439.786	[A/C]	100	99	IWB12281	5D	32.8	0.0208267	0.0568223	0.00010099	-0.0648645	0.306371	0.00197962	-0.2211	0.813335	0.00874136	-0.08402	0.415746	0.00320078
SN12285	BS00106545_51.1	4A	3.44506	[A/G]	100	100	IWB12285	4A	11.6	-0.20389	0.965635	0.0108813	-0.204483	1.32052	0.0164456	-0.186019	0.730464	0.00752194	-0.20375	1.28506	0.0158576
SN12286	BS00106571_51.1	4D	455.764	[A/G]	83.2	98.8	IWB12286	4D	94.22	-0.0586874	0.22822	0.00122227	-0.0735002	0.371558	0.00269033	-0.098304	0.340159	0.00241245	-0.0235173	0.0964245	0.000268929
SN12289	BS00106588_51.1	6B	470.914	[T/C]	100	100	IWB12289	6B	67.24	-0.0365552	0.161788	0.000679109	-0.0597277	0.358334	0.00254129	-0.0533356	0.233833	0.00132741	-0.06325	0.381873	0.00280504
SN1229		Un	NA	[A/G]	NA	NA	IWB1229.2	1D	3.5	0.216739	1.85341	0.0252745	0.184942	1.85585	0.0252722	0.302547	2.9931	0.0453565	0.208998	2.06227	0.0287191
SN12292	BS00106626_51.1	1B	531.167	[T/C]	100	100	IWB12292	1B	76.09	-0.158602	0.822185	0.00872445	-0.0332796	0.159493	0.000661279	-0.018916	0.058861	0.000147555	-0.0616811	0.328836	0.00221505
SN12293	BS00106641_51.1	1A	577.079	[T/C]	100	98	IWB12293	1A	137.12	0.0475446	0.143767	0.000552215	0.0251286	0.0793913	0.000188375	0.0167874	0.0420227	9.58922e-05	0.0174051	0.05327	8.91376e-05
SN12294	BS00106695_51.1	2B	767.172	[T/G]	100	100	IWB12294	2B	134.46	0.0152814	0.0556382	9.70533e-05	-0.0289373	0.128487	0.000451771	0.0179874	0.0637472	0.000165227	-0.0260179	0.114228	0.000365577
SN12299	BS00106922_51.1	3B	232.636	[T/C]	100	99	IWB12299	3B	63.96	0.136692	0.66108	0.00640854	0.0945456	0.468978	0.00385279	0.0581381	0.203924	0.00106217	0.0898556	0.436852	0.00345402
SN12301	BS00106937_51.1	2D	68.7339	[T/C]	100	100	IWB12301	2Dx	40.05	0.056015	0.22108	0.00115881	0.0763964	0.42618	0.00332907	0.0517504	0.17884	0.000856343	0.0463507	0.226835	0.00120646
SN12302	BS00107069_51.1	4A	600.901	[T/C]	100	99	IWB12302	4A	61.91	0.0164721	0.0800355	0.000191539	-0.0571762	0.417359	0.00322355	0.0304779	0.149014	0.000633896	-0.0407217	0.269237	0.0016028
SN12303	BS00107097_51.1	4A	599.845	[A/G]	100	100	IWB12303	4A	61.91	-0.151925	1.06175	0.0123649	-0.152981	1.32718	0.016553	-0.138038	0.823617	0.00889486	-0.165816	1.48714	0.0191323
SN12306	BS00107192_51.1	5A	478.821	[A/G]	100	99	IWB12306	5A	56.47	0.0419879	0.141192	0.000534891	0.0173159	0.0600587	0.000111907	-0.0544281	0.185137	0.000906482	-0.0202368	0.0707323	0.000151848
SN12310	BS00107247_51.1	4B	541.929	[A/G]	100	99	IWB12310	4B	70.91	0.0880105	0.395853	0.0029751	0.0650364	0.319436	0.00211702	0.043561	0.154439	0.000672423	0.0726012	0.364213	0.00260435
SN12311	BS00107250_51.1	1D	27.6891	[A/G]	100	100	IWB12311	1D	65.13	0.0275716	0.120734	0.000404943	-0.0089863	0.0480763	7.34513e-05	0.100794	0.519864	0.00460184	0.0326714	0.196929	0.000950077
SN12317	BS00107444_51.1	3A	571.799	[A/G]	100	100	IWB12317	3A	90.55	-0.0466733	0.234277	0.00127697	-0.0773878	0.512114	0.00439871	0.0313503	0.140405	0.000574642	-0.043804	0.246765	0.00138826
SN12318	BS00107529_51.1	5B	10.1693	[T/C]	100	99	IWB12318	5B	11.23	0.0225613	0.0921479	0.000248234	0.044859	0.247951	0.0014009	0.0749293	0.339733	0.00240773	0.0371698	0.196512	0.00094665
SN12320	BS00107555_51.1	2A	87.4618	[T/C]	100	99	IWB12320	2A	106.3	0.237368	1.08772	0.0127703	0.261355	1.49194	0.0192324	0.303197	1.52157	0.0200398	0.258942	1.46312	0.0187399
SN12327	BS00107749_51.1	1B	555.939	[T/C]	100	99	IWB12327	1B	80.58	0.00366288	0.00986551	3.36146e-06	-0.0191272	0.0608435	0.000114673	0.0662029	0.203131	0.00105542	0.0368551	0.123676	0.000421566
SN12329	BS00107766_51.1	4A	599.846	[T/C]	100	99	IWB12329	4A	61.91	0.151925	1.06175	0.0123649	0.152981	1.32718	0.016553	0.138038	0.823617	0.00889486	0.165816	1.48714	0.0191323
SN12330	BS00107795_51.1	6B	156.268	[A/G]	83.2	100	IWB12330	6B	59.92	0.0748743	0.386067	0.00286137	0.0131303	0.0692679	0.000146201	0.0392909	0.167112	0.000765828	0.0406179	0.244665	0.00136872
SN12332	BS00107804_51.1	2A	707.04	[T/C]	100	99	IWB12332	2A	121.93	-0.011086	0.0466368	6.94405e-05	-0.0172171	0.0875602	0.000225654	0.0297209	0.128833	0.000498764	-0.00141309	0.00656967	1.49751e-06
SN12333	BS00107823_51.1	5A	690.547	[A/C]	100	100	IWB12333	5A	137.88	-0.23979	0.858348	0.00926086	-0.176636	0.629954	0.00596723	-0.119054	0.324521	0.00224089	-0.202675	0.759916	0.00779198
SN12336	BS00107852_51.1	1A	20.9799	[T/C]	83.2	98.8	IWB12336	1A	45.94	0.0806103	0.241631	0.00134443	0.0466746	0.143931	0.000552379	0.0886598	0.254469	0.00152176	0.0745509	0.246592	0.00138665
SN12337	BS00107857_51.1	2A	774.856	[A/C]	100	99	IWB12337	2Dx	103.33	-0.123752	0.422762	0.00329372	-0.0282666	0.0835489	0.000206995	0.0466903	0.117921	0.000431382	-0.022141	0.0638802	0.000125514
SN12341	BS00108004_51.1	2A	289.759	[A/G]	100	100	IWB12341	2A	101.97	-0.0971992	0.185771	0.00086235	-0.0624155	0.117437	0.000384672	-0.00365046	0.00575592	3.942e-05	-0.0435113	0.0791942	0.000187302
SN12343	BS00108019_51.1	5B	435.159	[T/C]	100	99	IWB12343	5B	51.16	-0.033193	0.149914	0.0005944	0.0382671	0.219429	0.00114233	-0.0170909	0.0659013	0.000173383	0.0175893	0.0901023	0.000237559
SN12344	BS00108020_51.1	5B	435.159	[A/G]	100	100	IWB12344	5B	51.16	0.0345345	0.155232	0.000631824	-0.0375543	0.212136	0.00107907	0.0198286	0.0764951	0.000216643	-0.0166973	0.0842637	0.000210036
SN12350		Un	NA	[A/C]	NA	NA	\N	\N	\N	0.0514597	0.151809	0.000607633	-0.0336481	0.114027	0.000364823	0.0939118	0.285321	0.00182788	-0.0391913	0.131302	0.000469004
SN12353	BS00108184_51.1	7A	487.249	[A/C]	100	100	IWB12353	7A	130.27	-0.0137684	0.0534817	9.00636e-05	-0.0797209	0.449666	0.00361413	-0.027174	0.10142	0.000337688	-0.0600851	0.312176	0.00203807
SN12354	BS00108242_51.1	1A	6.65448	[T/C]	100	99	IWB12354	1B	21.05	0.126377	0.860042	0.00928611	0.0123858	0.072728	0.000160101	0.0163619	0.0612885	0.000156189	0.012903	0.074557	0.00016748
SN12355	BS00108243_51.1	1A	6.65464	[T/C]	100	99	IWB12355	1B	60.62	0.0243545	0.080747	0.000194698	0.0230622	0.122755	0.000416436	0.100726	0.338291	0.00239176	0.0403876	0.229269	0.00122821
SN12365	BS00108451_51.1	2D	11.0944	[A/G]	100	100	\N	\N	\N	-0.0398348	0.221608	0.00116346	-0.0151068	0.0958826	0.000266474	0.0587531	0.309906	0.00208397	-0.0144044	0.0866034	0.000220896
SN12366	BS00108474_51.1	5A	595.538	[A/G]	100	99	IWB12366	5A	93.75	0.0717458	0.324951	0.00217955	-0.0609276	0.375819	0.00273884	0.107914	0.490198	0.00421704	-0.0348652	0.187751	0.000875686
SN12371	BS00108573_51.1	7B	568.497	[A/G]	100	100	IWB12371	7B	77.13	0.0612319	0.190945	0.000903884	-0.11054	0.584035	0.00534387	0.260139	1.22513	0.0151697	-0.130163	0.640922	0.00611137
SN12372	BS00108577_51.1	3D	0.773109	[T/C]	100	100	IWB12372	3D	4	0.0933221	0.389862	0.00290533	0.0557539	0.22851	0.00122277	0.0107096	0.0314729	7.13044e-05	0.0433998	0.169713	0.000735832
SN12380	BS00108770_51.1	4D	3.42994	[T/C]	100	100	IWB12380	4D	18.4	0.165196	1.34518	0.0168725	0.0813946	0.660487	0.00638932	0.0887877	0.487799	0.00418626	0.0896647	0.698077	0.0069089
SN12381	BS00108775_51.1	2A	718.723	[T/C]	97	100	\N	\N	\N	0.0152393	0.0707249	0.000152248	0.0637077	0.451516	0.00363683	0.0210689	0.0954102	0.000306158	0.0457395	0.29363	0.00184622
SN12383	BS00108779_51.1	7A	139.099	[T/C]	100	96	IWB12383	7A	126.8	0.07728	0.313361	0.00205632	0.0734946	0.362632	0.00258947	0.204461	0.993611	0.0114919	0.0707758	0.342597	0.00236438
SN12384	BS00108780_51.1	7A	139.099	[T/C]	100	95	IWB12384	7A	126.8	0.0469278	0.175609	0.000782798	0.0517393	0.239163	0.00131941	0.166684	0.75876	0.00793459	0.0474809	0.214031	0.00109417
SN12385	BS00108784_51.1	7A	66.2279	[A/C]	100	99	IWB12385	7A	97.76	-0.0359173	0.13072	0.000466633	-0.00589233	0.0223658	1.67782e-05	-0.0795861	0.30427	0.00202436	-0.0210211	0.0844972	0.00021111
SN12386	BS00108793_51.1	7D	5.37825	[A/C]	100	99	IWB12386	7D	26.33	-0.0410402	0.181225	0.000826422	-0.032283	0.170231	0.000740548	-0.067774	0.30292	0.00201017	-0.0168599	0.0818274	0.000198974
SN12393	BS00108994_51.1	7D	622.547	[T/C]	100	100	IWB12393	7D	203.58	-0.0815951	0.218986	0.0011404	0.0364614	0.1342	0.000488087	-0.207064	0.525481	0.00467557	-0.0295129	0.103774	0.000307377
SN12395	BS00109036_51.1	6B	663.531	[T/C]	100	99	IWB12395	6B	78.99	-0.193587	1.59657	0.0209899	-0.0535164	0.350385	0.00245283	0.00350886	0.0128984	4.40304e-05	-0.0797441	0.582078	0.00531169
SN12396	BS00109052_51.1	5A	445.288	[A/G]	100	99	IWB12396	5A	49.73	-0.0271995	0.109799	0.000341388	0.0340336	0.173792	0.000767544	-0.0488986	0.185143	0.000906529	0.0556531	0.310442	0.0020199
SN12399	BS00109244_51.1	1B	645.571	[T/C]	100	100	IWB12399	1B	117.81	0.0531502	0.286105	0.00177502	0.0696799	0.485565	0.00406069	0.0559066	0.285393	0.00182862	0.0698513	0.456401	0.00369283
SN12401	BS00109317_51.1	7B	693.401	[A/G]	100	99	IWB12401	7B	130.68	0.025762	0.0736271	0.000164082	0.0298965	0.101177	0.000293879	0.0578491	0.16454	0.000746491	0.0591269	0.218261	0.00113086
SN12402	BS00109319_51.1	7A	617.69	[A/G]	100	99	IWB12402	7A	136.27	0.0704381	0.325885	0.00218957	0.0456439	0.21671	0.0011186	0.0364613	0.139096	0.00056584	0.063599	0.322419	0.00214637
SN12403	BS00109321_51.1	6B	35.6335	[T/C]	100	99	\N	\N	\N	0.0262158	0.0735906	0.000163931	0.0143564	0.0528948	8.80507e-05	0.131505	0.449227	0.00369919	0.0174814	0.0642727	0.000126963
SN12404	BS00109330_51.1	2B	24.2645	[A/G]	100	99	IWB12404	2B	38.67	-0.160528	0.747682	0.00763731	-0.0952008	0.485134	0.00405525	-0.103624	0.369076	0.00273895	-0.107248	0.561155	0.00503321
SN12408	BS00109395_51.1	5A	569.456	[A/G]	100	99	\N	\N	\N	0.0669748	0.28098	0.00172354	0.0430388	0.206653	0.00103231	0.0204585	0.0679943	0.000181519	0.0441851	0.211804	0.00107501
SN12409	BS00109396_51.1	5A	569.456	[T/C]	100	99	IWB12409	5A	84.13	0.0575111	0.24287	0.0013559	0.0461906	0.233101	0.00126413	0.0297826	0.106735	0.000366751	0.0447186	0.222669	0.00116952
SN12410	BS00109445_51.1	7D	625.596	[A/G]	100	100	\N	\N	\N	-0.226814	0.966161	0.0108894	-0.00706669	0.0257215	2.20305e-05	-0.229826	0.774465	0.00816533	-0.0630725	0.278378	0.00169279
SN12411	BS00109456_51.1	4B	656.163	[A/G]	81.2	98.8	IWB12411	4B	102.3	-0.0820891	0.544731	0.00483056	-0.0807913	0.773749	0.00800105	-0.0521431	0.255762	0.00153423	-0.0849563	0.8161	0.00861035
SN12413	BS00109533_51.1	7B	628.455	[T/C]	100	99	\N	\N	\N	-0.104691	0.469272	0.00386307	-0.0274212	0.125235	0.000431587	-0.00140607	0.00429216	3.8903e-05	-0.0424962	0.189771	0.000891878
SN12414	BS00109541_51.1	6B	121.783	[A/G]	100	100	\N	\N	\N	0.122171	0.388964	0.00289492	0.125536	0.485911	0.00406505	0.0820633	0.218275	0.00118689	0.164738	0.698568	0.00691584
SN12416	BS00109560_51.1	5B	556.183	[T/C]	100	100	IWB12416	5B	96.7	0.0539188	0.278937	0.00170314	0.0603477	0.420424	0.00326012	0.0133121	0.0549308	0.000134193	0.0325758	0.19542	0.000937699
SN12417	BS00109570_51.1	2D	81.8368	[A/G]	100	100	IWB12417	2Dx	44.96	0.0346127	0.142119	0.000541105	0.079377	0.475325	0.00393204	0.110369	0.52529	0.00467305	0.0670529	0.378678	0.00276844
SN12418	BS00109576_51.1	6A	37.0205	[A/C]	100	99	IWB12418	6A	71.73	0.105054	0.319815	0.00212468	-0.00185525	0.00651398	1.47406e-06	0.0417122	0.104865	0.000356399	0.0141615	0.0490271	7.61532e-05
SN12419	BS00109629_51.1	7A	691.131	[T/C]	100	99	IWB12419	7A	178.42	-0.0044929	0.0201758	1.37421e-05	-0.0361614	0.250778	0.00142744	-0.0254575	0.113383	0.000404606	-0.0210563	0.131927	0.00047298
SN1242	BobWhite_c1897_1010.1	1D	495.113	[T/C]	100	99	IWB1242	1D	163.86	-0.126686	0.323662	0.00216575	-0.0619376	0.14597	0.00056623	-0.0599058	0.126373	0.00048321	-0.091841	0.231573	0.00124892
SN12421	BS00109683_51.1	4A	616.961	[A/G]	100	100	\N	\N	\N	-0.214143	1.59669	0.0209918	-0.224407	2.62706	0.0383865	-0.287642	2.21582	0.0318425	-0.220546	2.50735	0.0362933
SN12422	BS00109691_51.1	3B	822.555	[A/G]	100	100	\N	\N	\N	-0.0203327	0.0794675	0.000189033	0.0183989	0.0875389	0.000225552	-0.077258	0.325134	0.00224755	-0.0233199	0.112461	0.000355455
SN12423	BS00109700_51.1	3A	649.811	[A/G]	100	99	IWB12423	3A	109.95	0.05224	0.174474	0.000774085	0.128823	0.620911	0.00584334	0.0934904	0.311137	0.00209705	0.143731	0.719066	0.00720642
SN12424	BS00109708_51.1	6B	44.2842	[A/G]	100	98	\N	\N	\N	0.102471	0.437808	0.00347542	0.0650658	0.314452	0.00206428	0.0765399	0.288492	0.00186034	0.078681	0.396363	0.00297265
SN12425	BS00109717_51.1	6B	686.802	[A/C]	100	99	IWB12425	6B	93.01	0.106232	0.474443	0.00392772	0.114389	0.91857	0.010148	0.190111	0.941433	0.0106838	0.106558	0.807851	0.00848932
SN12427	BS00109736_51.1	4A	544.616	[A/G]	100	100	IWB12427	4A	48.98	-0.00421143	0.0162047	8.94238e-06	0.00701896	0.0333334	3.64043e-05	0.0035711	0.0129705	4.40942e-05	0.026738	0.139203	0.000520185
SN1243	BobWhite_c1897_440.1	1B	688.231	[T/C]	97	100	IWB1243	1D	164.08	-0.125671	0.317456	0.00209962	-0.0550204	0.126835	0.000441475	-0.0518524	0.106757	0.000366871	-0.0866651	0.214499	0.00109821
SN12430	BS00109764_51.1	3B	696.779	[A/G]	100	99	IWB12430	3B	80.13	0.105851	0.54689	0.00485895	0.0758715	0.449152	0.00360783	0.108491	0.523744	0.00465274	0.0726162	0.420754	0.00326043
SN12434	BS00109813_51.1	4B	603.145	[T/G]	100	100	IWB12434	4B	74.62	0.0144916	0.0658657	0.000133297	0.0668217	0.489149	0.00410595	0.0481504	0.232514	0.00131529	0.0727681	0.515505	0.00443738
SN12436		Un	NA	[A/C]	NA	NA	IWB12436	2B	65.27	-0.0499263	0.227663	0.00121728	-0.029038	0.143831	0.000551702	-0.113553	0.624264	0.00601255	-0.0456802	0.242819	0.00135161
SN12439	BS00109886_51.1	6A	36.1061	[A/G]	100	98	IWB12439	6A	56.83	0.308765	1.69937	0.0226969	0.0961863	0.536624	0.00471619	0.210696	0.888854	0.00987894	0.239866	1.64457	0.0217239
SN1244		Un	NA	[A/G]	NA	NA	IWB1244	1D	164.08	-0.125671	0.317456	0.00209962	-0.0550204	0.126835	0.000441475	-0.0518524	0.106757	0.000366871	-0.0866651	0.214499	0.00109821
SN12441	BS00109902_51.1	6D	472.732	[A/G]	100	100	\N	\N	\N	0.0118903	0.0438847	6.18341e-05	0.0457606	0.260115	0.00151623	0.138161	0.711679	0.00725028	0.056758	0.312604	0.00204256
SN12445	BS00109912_51.1	7A	0.653899	[T/C]	100	100	IWB12445	7A	35.31	-0.0714129	0.250461	0.0014269	0.0277405	0.103165	0.000304449	0.153772	0.655784	0.00645354	0.0175427	0.0622161	0.000119449
SN12448	BS00109922_51.1	6A	4.67871	[A/G]	100	99	IWB12448	6A	1.85	0.0185486	0.0539865	9.1679e-05	0.0142727	0.0505059	8.06646e-05	0.134066	0.48539	0.00415542	0.0271039	0.0997456	0.000286043
SN12449	BS00109935_51.1	3B	463.115	[A/C]	100	99	IWB12449	3A	85.39	-0.0693455	0.322772	0.00215623	0.00784252	0.031486	3.2608e-05	0.0801205	0.359886	0.00263393	0.0058272	0.0230894	1.78336e-05
SN12450		Un	NA	[A/G]	NA	NA	IWB12450	3B	84.49	0.0466069	0.145194	0.000561904	0.0535503	0.185013	0.000854854	0.0486395	0.144192	0.00060042	0.0315505	0.101559	0.000295566
SN12454	BS00109991_51.1	1A	536.439	[A/G]	100	99	IWB12454	1A	104.15	0.0764076	0.391963	0.00292975	0.0861519	0.575813	0.0052338	0.147212	0.898929	0.0100324	0.097692	0.678663	0.00663587
SN12458	BS00110015_51.1	6B	515.061	[T/C]	100	98	\N	\N	\N	-0.101158	0.422333	0.00328857	-0.083048	0.421702	0.00327539	-0.160476	0.66557	0.0065917	-0.114321	0.639607	0.00609324
SN12462	BS00110052_51.1	1D	340.558	[A/G]	100	100	IWB12462	1B	69.77	0.0321226	0.123735	0.000423122	0.0654129	0.325238	0.00217889	0.0117588	0.0383651	8.66604e-05	0.0585852	0.283136	0.00174021
SN12463	BS00110064_51.1	5B	397.838	[A/G]	100	100	IWB12463	5B	40.41	0.200635	1.43622	0.0183529	0.0866996	0.513125	0.00441171	0.140626	0.80709	0.00864836	0.122137	0.819968	0.0086672
SN12467	BS00110075_51.1	5A	549.801	[A/G]	100	100	IWB12467	5A	76.81	-0.04193	0.178489	0.000805063	0.0204583	0.0944811	0.000259404	0.0253756	0.0878483	0.000268558	-0.019213	0.08764	0.00022578
SN12470	BS00110088_51.1	7A	16.0164	[A/G]	100	100	\N	\N	\N	0.0590479	0.121433	0.000409148	0.04599	0.113651	0.000362661	0.0720933	0.123103	0.000462862	0.138866	0.415586	0.00319888
SN12472		Un	NA	[T/G]	NA	NA	IWB12472	1B	62.84	-0.14697	0.584506	0.00535935	-0.0262744	0.0958191	0.000266152	-0.0684669	0.205829	0.00107844	-0.072065	0.298981	0.001901
SN12476	BS00110124_51.1	7D	15.3229	[A/G]	100	100	IWB12476	7D	26.92	0.0473764	0.24371	0.00136371	-0.0383621	0.253334	0.00145158	0.0570161	0.285468	0.00182938	-0.0237916	0.143266	0.000547275
SN12478	BS00110129_51.1	3A	266.691	[A/G]	100	99	IWB12478	3A	85.39	0.0268194	0.0906524	0.000240905	0.125555	0.70128	0.00696191	0.0917464	0.361983	0.00265779	0.092438	0.457991	0.00371242
SN12479	BS00110130_51.1	1A	535.028	[T/C]	100	100	IWB12479	1A	102.92	0.122082	0.592584	0.00546818	0.143165	0.932611	0.0103605	0.118789	0.546973	0.0049601	0.136292	0.855265	0.0091889
SN1248	BobWhite_c1905_98.1	6B	144.001	[A/G]	100	99	\N	\N	\N	-0.178612	1.02629	0.0118144	-0.182677	1.58752	0.0208045	-0.123561	0.532305	0.0047655	-0.169516	1.38086	0.0174018
SN12480	BS00110135_51.1	2A	568.481	[T/C]	100	100	IWB12480	3B	34.2	-0.0301407	0.118333	0.00039062	-0.116855	0.895486	0.0098003	-0.052443	0.20629	0.00108239	-0.0814683	0.53311	0.00466516
SN12481	BS00110139_51.1	5A	439.187	[A/G]	100	97	IWB12481	5A	49.37	0.0320773	0.11111	0.000348782	0.0657173	0.304465	0.0019598	0.064287	0.238213	0.00136792	0.0517363	0.225949	0.00119857
SN12483	BS00110144_51.1	1B	452.289	[A/G]	100	99	IWB12483	1D	99.78	0.0927883	0.453595	0.00366866	0.0344738	0.165157	0.000702685	0.136534	0.650277	0.00637604	0.0446281	0.220899	0.00115394
SN12484	BS00110148_51.1	1B	419.204	[T/G]	100	99	IWB12484	1B	67.38	0.314693	2.05883	0.028742	0.282604	2.32963	0.0332953	0.321564	1.96524	0.0275381	0.25212	1.90753	0.0261111
SN12486	BS00110151_51.1	1A	47.2132	[A/G]	100	99	IWB12486	1A	65.44	0.0409497	0.159277	0.000660848	-0.0203507	0.0800434	0.000191246	0.0273143	0.0936157	0.000297024	0.0105438	0.0397499	5.10215e-05
SN12487	BS00110152_51.1	7D	581.298	[T/C]	100	99	\N	\N	\N	-0.0538786	0.145796	0.000566007	0.0425425	0.150787	0.000599457	0.126084	0.342668	0.00244031	0.00389866	0.0119771	4.91719e-06
SN12491	BS00110201_51.1	6A	25.6929	[A/G]	100	98	IWB12491	6A	45.11	0.0531724	0.211698	0.00107715	0.0508146	0.229992	0.00123607	0.0770586	0.308223	0.00206612	0.0508945	0.22978	0.0012328
SN12495	BS00110224_51.1	2D	14.2546	[T/C]	100	99	IWB12495	2A	47.22	-0.136557	0.611678	0.00572721	-0.0942131	0.444047	0.0035454	-0.131417	0.546486	0.00495361	-0.105867	0.51754	0.00446358
SN12497	BS00110231_51.1	1B	623.989	[T/G]	100	100	IWB12497	1B	97.36	-0.0556751	0.268952	0.00160455	-0.0770824	0.496424	0.00419818	-0.139954	0.876884	0.0096971	-0.0869021	0.579264	0.00527406
SN125	BobWhite_c10901_240.1	5A	467.383	[A/G]	96	99	IWB125	5A	53.47	-0.116506	0.469055	0.00386037	-0.0203965	0.0670783	0.000137688	-0.00634318	0.0174788	4.87575e-05	-0.0275988	0.0931226	0.000252345
SN12504	BS00110278_51.1	1B	593.923	[T/C]	100	100	IWB12504	1B	92.39	0.0587558	0.274486	0.00165897	0.0263582	0.164592	0.000698512	0.0297803	0.111353	0.000392873	0.00587199	0.0320195	3.36468e-05
SN12509	BS00110286_51.1	3A	726.298	[A/G]	94.1	98.9	IWB12509	3D	156.06	0.0281301	0.107558	0.000328904	-0.00125261	0.00538642	1.01049e-06	-0.0420243	0.149355	0.000636295	0.0210651	0.0984266	0.000279194
SN12513	BS00110316_51.1	6A	30.0311	[A/G]	100	99	IWB12513	6A	48.09	-0.0831177	0.363571	0.00260449	-0.102322	0.564933	0.00508892	-0.14603	0.714432	0.00728997	-0.103512	0.573344	0.00519506
SN12514	BS00110319_51.1	2B	105.697	[T/G]	100	99	IWB12514	2B	87.19	0.0955713	0.665212	0.00646622	0.0710409	0.588911	0.00540937	0.080175	0.483113	0.00412632	0.0796544	0.680545	0.00666224
SN12515	BS00110346_51.1	5B	596.994	[A/G]	100	99	IWB12515	5B	120.05	0.0105541	0.0430912	5.97156e-05	-0.0271675	0.150328	0.000596261	0.0317968	0.126907	0.000486569	-0.017462	0.0909763	0.0002418
SN12517	BS00110353_51.1	6A	3.77392	[A/G]	100	99	IWB12517	6A	6.43	-0.24808	2.18654	0.0309116	-0.185147	1.77519	0.0239219	-0.145244	0.852652	0.00933073	-0.187305	1.78485	0.0240565
SN12518	BS00110358_51.1	1A	14.361	[T/C]	100	100	IWB12518	1A	42.66	0.0489174	0.267895	0.00159422	0.0384833	0.299784	0.00191139	0.0716547	0.376462	0.00282417	0.0416017	0.313111	0.00204788
SN12525	BS00110405_51.1	3B	781.725	[A/G]	100	100	IWB12525	3A	90.55	-0.102433	0.58125	0.00531562	-0.0811407	0.555629	0.00496574	-0.138424	0.801651	0.0085675	-0.0839037	0.575528	0.00522417
SN12527	BS00110411_51.1	2D	616.074	[A/G]	100	99	IWB12527	2Dx	82.46	-0.0810759	0.255503	0.00147469	-0.102571	0.373674	0.00271439	-0.0611307	0.178307	0.000852147	-0.0978809	0.350952	0.00245637
SN12528	BS00110412_51.1	2D	616.074	[A/G]	100	100	IWB12528	2Dx	82.82	-0.0263168	0.0478074	7.27963e-05	0.0474007	0.0950286	0.000262157	0.0678594	0.128813	0.000498635	0.0432175	0.0858107	0.000217191
SN12529	BS00110415_51.1	1A	372.316	[A/C]	100	99	IWB12529	1A	70.1	-0.0298334	0.105758	0.000319008	-0.0565753	0.287338	0.00178443	-0.0190297	0.059094	0.000148371	-0.0551808	0.276784	0.00167699
SN12531	BS00110417_51.1	6B	44.2044	[A/C]	100	100	\N	\N	\N	-0.0999797	0.388113	0.00288505	-0.0756587	0.351227	0.00246215	-0.127909	0.510801	0.00448345	-0.106129	0.541718	0.00477746
SN12537	BS00110442_51.1	2B	105.697	[T/G]	100	99	IWB12537	2B	87.19	0.0953602	0.668196	0.00650792	0.0730039	0.616471	0.00578272	0.0882913	0.549833	0.00499825	0.0793004	0.681962	0.00668211
SN12538	BS00110445_51.1	3B	559.894	[A/G]	100	100	IWB12538	3B	71.34	0.0825944	0.384167	0.00283942	0.069272	0.355052	0.00250465	0.0771831	0.329124	0.00229101	0.101328	0.581808	0.00530809
SN12541	BS00110452_51.1	3A	487.854	[A/G]	100	99	\N	\N	\N	0.106284	0.308	0.00200003	0.214223	0.992622	0.0112758	0.133967	0.402888	0.00313476	0.157618	0.631611	0.00598331
SN12543	BS00110459_51.1	4A	41.9461	[A/G]	100	99	\N	\N	\N	0.0222409	0.102189	0.000299755	0.0733465	0.557802	0.00499444	0.102735	0.592805	0.00557898	0.0802326	0.620853	0.00583605
SN12547	BS00110480_51.1	1B	427.526	[A/G]	100	99	IWB12547	1B	68.04	-0.0849075	0.318842	0.00211433	-0.0266288	0.107116	0.000325905	-0.101178	0.359829	0.00263329	-0.00172288	0.0062209	1.3438e-06
SN12549	BS00110489_51.1	5B	323.883	[T/C]	100	100	IWB12549	5B	45.4	0.228475	1.49682	0.0193455	0.210012	1.58429	0.0207512	0.166788	0.880192	0.00974729	0.213932	1.62369	0.0213785
SN12551	BS00110493_51.1	3B	70.9093	[T/C]	100	99	IWB12551	3B	61.89	0.158053	1.03632	0.0119697	0.0886577	0.552887	0.00492955	0.0417104	0.170829	0.000794099	0.108348	0.724432	0.00728285
SN12554	BS00110516_51.1	2A	746.975	[T/C]	100	100	IWB12554	2A	143.65	0.0472716	0.198778	0.000968049	0.0225132	0.110371	0.000344016	0.107261	0.524312	0.0046602	0.0343239	0.175143	0.000777016
SN12557	BS00110528_51.1	7D	617.933	[T/C]	100	100	IWB12557	7B	144.99	-0.0415002	0.201147	0.000987755	-0.0601393	0.408472	0.00311813	0.00669375	0.025072	5.95153e-05	-0.0550574	0.360481	0.00256246
SN1256	BobWhite_c19182_280.1	1A	566.48	[A/G]	100	100	IWB1256	1A	130.09	-0.0271496	0.111506	0.000351027	0.000184784	0.000942119	3.12284e-08	-0.0627139	0.262295	0.00159772	0.000551864	0.00278589	2.71611e-07
SN12565	BS00110561_51.1	7A	545.547	[T/C]	100	100	IWB12565	7A	133.53	-0.0622868	0.271272	0.0016273	-0.00909982	0.0399723	5.16278e-05	-0.0219746	0.0780789	0.000223548	-0.0482163	0.250084	0.00141932
SN12570	BS00110586_51.1	2A	676.232	[A/G]	100	99	IWB12570	2A	113.3	0.033218	0.125571	0.000434396	-0.00607991	0.0265644	2.34556e-05	-0.0167911	0.0552486	0.000135245	0.0146674	0.0635621	0.000124344
SN12571	BS00110587_51.1	2A	676.232	[T/G]	100	99	IWB12571	2A	113.3	0.0205334	0.074471	0.000167594	-0.0203627	0.0963492	0.000268845	-0.0353673	0.124662	0.00047252	-0.000627508	0.00257764	2.32632e-07
SN12574	BS00110611_51.1	1B	585.53	[A/G]	100	99	IWB12574	2B	132.47	-0.123667	0.946022	0.0105821	-0.120334	1.08968	0.012779	-0.141635	1.05673	0.0124807	-0.127389	1.17425	0.014093
SN12579	BS00110627_51.1	1A	536.439	[A/C]	100	100	IWB12579	1A	104.15	-0.15043	1.30691	0.0162542	-0.0609228	0.542169	0.00478871	-0.213968	1.99689	0.0280796	-0.0865901	0.867827	0.00937579
SN12582	BS00110642_51.1	7D	15.3227	[T/C]	100	100	IWB12582	7D	26.92	0.0473764	0.24371	0.00136371	-0.0383621	0.253334	0.00145158	0.0570161	0.285468	0.00182938	-0.0237916	0.143266	0.000547275
SN12584	BS00110651_51.1	6B	718.232	[A/G]	100	100	\N	\N	\N	-0.154528	0.902185	0.00991798	-0.120642	0.941805	0.0104999	-0.0927164	0.429354	0.00345421	-0.0849214	0.566225	0.00510038
SN12586	BS00110676_51.1	2A	739.255	[T/C]	100	99	\N	\N	\N	0.00396397	0.0113263	4.41619e-06	0.021987	0.0745186	0.000167506	0.00669559	0.0177351	4.90617e-05	0.0288155	0.0991488	0.000282935
SN12588	BS00110683_51.1	7A	708.139	[A/G]	100	99	IWB12588	7A	208.71	0.102741	0.574885	0.00523036	0.0266481	0.141234	0.000534255	0.0632855	0.268176	0.00165557	0.056751	0.343736	0.00237686
SN12589	BS00110709_51.1	1A	11.9505	[A/G]	100	99	IWB12589	1A	29.11	-0.00246434	0.00761462	2.01272e-06	-0.108003	0.746846	0.0076122	-0.0367865	0.115579	0.000417471	-0.0828377	0.508205	0.0043437
SN12590	BS00110711_51.1	6B	18.5944	[T/C]	100	99	\N	\N	\N	-0.269597	2.31887	0.0331686	-0.215355	2.48578	0.0359645	-0.264683	1.83591	0.0253332	-0.203972	2.21951	0.0313842
SN12591	BS00110721_51.1	2B	734.05	[A/G]	100	100	\N	\N	\N	-0.192827	1.33033	0.0166323	-0.188299	1.65145	0.0218621	-0.16466	0.899515	0.0100413	-0.164022	1.31765	0.0163811
SN12595	BS00110766_51.1	1A	377.614	[T/C]	100	99	IWB12595	1A	70.1	-0.0539741	0.170291	0.000742268	-0.077423	0.348379	0.00243065	-0.0281799	0.0762317	0.000215506	-0.0556159	0.230347	0.00123788
SN12597	BS00110803_51.1	6B	41.7036	[A/G]	100	99	IWB12597	6B	39.24	0.067251	0.397662	0.00299626	0.0802646	0.660177	0.006385	0.105743	0.649805	0.00636941	0.108837	1.00867	0.0115096
SN12600	BS00110877_51.1	1A	544.368	[A/G]	100	99	IWB12600	1A	107.93	0.0938828	0.499089	0.00423935	0.0378728	0.203694	0.00100737	-0.00271633	0.00938044	4.13316e-05	0.0585026	0.343198	0.00237096
SN12601	BS00110894_51.1	7A	734.156	[T/C]	100	100	IWB12601	7A	241.4	0.187971	1.81411	0.0246148	0.124382	1.35661	0.0170285	0.124657	0.853795	0.00934795	0.109542	1.10109	0.012943
SN12602	BS00110896_51.1	1B	10.3611	[T/G]	100	99	IWB12602	1B	41.21	0.113209	0.611863	0.00572973	-0.0303347	0.149333	0.000589355	0.120384	0.609873	0.00581337	0.0204122	0.0912147	0.000242962
SN12603	BS00110900_51.1	1B	10.3611	[A/G]	100	100	IWB12603	1B	43.86	0.0235997	0.112145	0.000354658	-0.0163245	0.101914	0.000297782	0.0590225	0.308113	0.00206495	0.0245471	0.153858	0.000620315
SN12606	BS00110921_51.1	3A	12.8141	[A/C]	100	99	IWB12606	3A	26.01	-0.0633528	0.243774	0.0013643	0.0017109	0.00623506	1.35138e-06	-0.0397051	0.133909	0.000531503	-0.0155774	0.0598179	0.000110941
SN12610	BS00110940_51.1	Un	81.9964	[A/G]	99	99	IWB12610	7A	59.68	0.0536116	0.316198	0.00208629	0.0441616	0.334115	0.00227454	-0.0148434	0.0652161	0.000170765	0.0616114	0.507982	0.00434085
SN12613	BS00110952_51.1	7A	80.067	[A/C]	100	99	IWB12613	7A	113.3	0.164021	1.48834	0.0192063	0.075681	0.676693	0.00661565	0.124506	0.857527	0.00940425	0.0836263	0.766399	0.00788567
SN12622	BS00111069_51.1	2A	21.2619	[A/G]	100	99	IWB12622	2A	47.22	-0.0906021	0.45509	0.0036871	0.0203157	0.0962959	0.000268574	-0.0830664	0.372703	0.00278071	0.00241277	0.0103815	3.70746e-06
SN12624	BS00111091_51.1	4A	710.666	[A/G]	88.1	98.9	IWB12624	4A	127.12	0.0478113	0.149095	0.000588712	0.121685	0.52373	0.00454854	0.000978772	0.00244119	3.84624e-05	0.128187	0.557922	0.00499047
SN12626	BS00111112_51.1	7A	67.6714	[A/G]	100	100	IWB12626	7A	98.42	-0.00631983	0.0212655	1.52304e-05	-0.0189398	0.0775352	0.000180303	0.0315303	0.107077	0.000368655	-0.0156841	0.0629879	0.000122245
SN12630	BS00111144_51.1	7B	33.8127	[T/C]	100	99	IWB12630	7B	52.18	0.0122503	0.0454562	6.61286e-05	-0.032026	0.163171	0.000688058	0.0293268	0.11104	0.000391077	-0.00289634	0.0126954	5.51586e-06
SN12632	BS00111170_51.1	1B	5.6947	[T/C]	89.1	98.9	IWB12632	1B	9.68	0.0239873	0.124879	0.000430133	0.0178479	0.116542	0.000379421	-0.0253408	0.123974	0.00046825	0.0363078	0.255593	0.00147138
SN12634	BS00111202_51.1	7D	4.63204	[T/C]	100	100	IWB12634	7D	3.46	-0.0426377	0.227015	0.00121148	-0.0173147	0.105322	0.000316088	-0.0900219	0.522413	0.00463526	-0.0142794	0.0844041	0.000210681
SN12635	BS00111217_51.1	1D	452.479	[A/G]	100	100	\N	\N	\N	-0.152959	0.920928	0.0102011	-0.0229489	0.116343	0.000378258	-0.0834352	0.376532	0.00282498	-0.0626393	0.351024	0.00245716
SN12638	BS00111247_51.1	7B	734.296	[A/C]	100	100	IWB12638	7B	163.16	-0.039937	0.227295	0.00121398	0.0173466	0.112719	0.000357323	0.0188645	0.0856638	0.000258139	0.006827	0.0410184	5.41873e-05
SN12639	BS00111294_51.1	3B	8.81153	[T/G]	100	100	IWB12639	3B	14.1	-0.132989	0.738797	0.00750941	-0.0675413	0.376952	0.00275178	-0.0744397	0.296686	0.00194499	-0.111808	0.732552	0.0073988
SN12640	BS00111296_51.1	2D	618.153	[T/C]	100	99	IWB12640	2Dx	82.82	0.0304841	0.0669144	0.000137294	-0.00522286	0.0122555	5.15096e-06	0.00454164	0.00897355	4.10726e-05	0.0198165	0.0479726	7.30689e-05
SN12647	BS00111399_51.1	6B	163.951	[A/G]	100	100	\N	\N	\N	-0.0754243	0.289459	0.00180896	-0.046212	0.213349	0.00108951	-0.108636	0.449703	0.00370512	-0.061365	0.296981	0.00188046
SN1265	BobWhite_c19298_97.1	6D	471.924	[T/C]	88.1	100	IWB1265	6B	122.26	-0.073202	0.329871	0.00223249	-0.0527761	0.25688	0.00148528	-0.0326937	0.121098	0.000450572	-0.0399355	0.184339	0.00084857
SN12650	CAP11_c1021_200.1	1B	576.923	[A/G]	100	99	IWB12650	1A	95.55	-0.129631	0.83261	0.00887854	-0.0960036	0.71211	0.00711548	-0.131673	0.805452	0.00862399	-0.156237	1.36965	0.0172204
SN12651	CAP11_c1022_117.1	3A	714.156	[T/C]	100	99	IWB12651	3A	149.49	-0.0889675	0.372018	0.00270018	-0.0702493	0.334472	0.00227842	-0.285475	1.68435	0.0227678	-0.115583	0.636897	0.00605594
SN12652	CAP11_c1022_66.1	3A	714.156	[T/G]	100	99	IWB12652	3A	149.49	-0.0814939	0.337077	0.00231067	-0.0581699	0.271302	0.0016248	-0.283524	1.68887	0.022844	-0.10813	0.596618	0.0055071
SN12655	CAP11_c1048_99.1	7A	206.936	[T/C]	100	99	IWB12655	7A	126.8	0.0246921	0.0863628	0.00022039	0.0127508	0.0489238	7.59331e-05	0.126667	0.561501	0.00515455	0.0484904	0.213138	0.00108647
SN12657	CAP11_c106_97.1	7B	109.042	[T/G]	100	99	IWB12657	7B	64.44	0.0359415	0.152152	0.000610045	0.0616795	0.366794	0.00263636	0.140399	0.759382	0.00794371	0.0617014	0.362705	0.0025874
SN12659	CAP11_c1070_54.1	2D	574.109	[A/G]	100	100	IWB12659	2Dx	68.43	-0.102607	0.335833	0.00229712	-0.0411653	0.131825	0.000472855	-0.137019	0.44075	0.00359418	-0.057757	0.189424	0.000889085
SN12660		Un	NA	[A/G]	NA	NA	IWB12660	6B	6.17	0.25741	0.970607	0.0109574	0.312192	1.66661	0.0221137	0.121776	0.303306	0.00201423	0.249426	1.1653	0.0139517
SN12670	CAP11_c1157_168.1	1D	492.646	[T/C]	100	100	IWB12670	1D	164.08	-0.104602	0.254103	0.00146137	-0.0291045	0.0636013	0.000124627	-0.0189365	0.0364878	8.22106e-05	-0.0665054	0.158295	0.00065191
SN12672	CAP11_c1206_301.1	6A	441.807	[A/G]	100	100	IWB12672	6A	79.08	-0.0180537	0.054994	9.49412e-05	-0.0358052	0.142318	0.000541514	-0.0202187	0.0575088	0.000142871	-0.0435385	0.167852	0.000721903
SN12692	CAP11_c1476_128.1	2B	543.705	[A/G]	100	99	IWB12692	2B	102.23	-0.0755206	0.169007	0.000732606	-0.0989587	0.279326	0.0017041	-0.144466	0.358406	0.00261712	-0.0899223	0.247627	0.00139631
SN12705	CAP11_c1594_271.1	6A	17.6384	[A/G]	100	98	\N	\N	\N	0.0431554	0.196925	0.000952737	3.58294e-05	0.000161607	9.20526e-10	-0.0529461	0.227689	0.00127127	-0.0246243	0.12474	0.000428067
SN12708		Un	NA	[A/G]	NA	NA	IWB12708	7A	50.98	-0.102732	0.576826	0.00525633	-0.143002	1.16108	0.0139006	-0.0935343	0.478583	0.00406857	-0.117815	0.866972	0.00936305
SN12711	CAP11_c1685_149.1	5A	607.835	[T/C]	100	100	IWB12711	5A	96.78	-0.188003	1.484	0.019135	-0.114722	1.0521	0.0121938	-0.199752	1.51344	0.0199044	-0.110887	0.980369	0.0110756
SN12716	CAP11_c1716_97.1	2B	697.436	[A/G]	93.1	100	\N	\N	\N	-0.295055	1.87081	0.025567	-0.16216	1.30797	0.0162435	-0.12384	0.451971	0.00373336	-0.120359	0.82172	0.00869298
SN1272	BobWhite_c19327_99.1	1B	326.017	[T/C]	100	99	\N	\N	\N	-0.0689645	0.243788	0.00136443	-0.0880535	0.388916	0.0028894	-0.200812	0.922372	0.0103909	-0.0901815	0.397573	0.00298676
SN12724	CAP11_c1820_244.1	2B	782.534	[T/G]	100	100	IWB12724	2B	153.08	-0.0450173	0.240148	0.00133074	-0.0970414	0.799177	0.00837168	-0.052236	0.259993	0.00157525	-0.100563	0.831203	0.00883271
SN12732	CAP11_c1936_191.1	3B	256.357	[A/C]	100	99	\N	\N	\N	0.00710695	0.0180752	1.10803e-05	0.0221108	0.0693266	0.000146432	0.0570989	0.159074	0.000706033	0.0138685	0.0421572	5.71034e-05
SN12733	CAP11_c1937_302.1	7A	459.633	[T/C]	91.1	97.8	IWB12733	7A	135.81	0.0344537	0.0806247	0.000194154	0.0876705	0.287137	0.00178239	-0.064607	0.135085	0.000539207	0.0585243	0.175524	0.000779937
SN12735	CAP11_c1969_268.1	1B	384.299	[A/C]	100	100	IWB12735	1B	66.07	-0.0756772	0.234153	0.00127584	-0.00454489	0.0132033	5.96586e-06	-0.00122119	0.00295006	3.85596e-05	0.0103111	0.0303852	3.04049e-05
SN12736	CAP11_c1972_285.1	1A	482.762	[T/C]	100	98	IWB12736	1A	77.78	-0.142804	0.689737	0.00681058	-0.100768	0.474837	0.00392593	-0.224445	1.22208	0.0151203	-0.152367	0.836618	0.00891267
SN12737	CAP11_c1989_183.1	4A	629.476	[A/G]	100	100	IWB12737	4A	94.11	-0.081187	0.331096	0.00224572	-0.0677771	0.37198	0.00269513	-0.171477	0.871134	0.00960996	-0.0868558	0.505957	0.00431495
SN12740	CAP11_c2008_278.1	5B	267.113	[A/G]	100	100	IWB12740	5B	43.42	-0.234755	1.63101	0.0215604	-0.165216	1.13683	0.0135183	-0.16207	0.862063	0.00947275	-0.148835	0.965524	0.0108489
SN12742	CAP11_c204_238.1	6B	678.666	[A/G]	100	100	IWB12742	6B	88.7	0.196614	0.890316	0.00973935	0.160789	1.01968	0.0116921	0.107594	0.368777	0.00273552	0.11573	0.626274	0.00591015
SN12761	CAP11_c2194_115.1	2B	682.218	[T/C]	92.1	97.8	IWB12761	2A	122.48	-0.00323126	0.012529	5.38937e-06	-0.0452015	0.241011	0.00133641	-0.0784718	0.384389	0.00291642	-0.0559446	0.311669	0.00203275
SN12769	CAP11_c2293_200.1	2A	30.1479	[A/G]	100	99	IWB12769	2A	53.64	-0.07875	0.40471	0.00307905	-0.0193252	0.103931	0.000308561	-0.0552537	0.250022	0.00147914	-0.0365723	0.212545	0.00108138
SN1277	BobWhite_c19346_434.1	7A	692.782	[A/G]	100	98	IWB1277	7A	180.2	0.121857	0.842649	0.00902734	0.0478947	0.33544	0.00228891	0.273061	2.50422	0.0368354	0.0826107	0.679162	0.00664286
SN12786	CAP11_c247_245.1	5A	25.0953	[A/G]	97	100	IWB12786	5B	28.35	0.160864	0.764668	0.0078829	0.143478	1.04418	0.012071	0.245488	1.28411	0.0161264	0.0971524	0.589643	0.00541318
SN12798	CAP11_c2608_130.1	5B	320.406	[A/G]	100	100	IWB12798	5B	43.56	-0.168231	0.853538	0.00918921	-0.135746	0.751139	0.00767402	-0.154699	0.68655	0.00688986	-0.153663	0.891001	0.00972213
SN12799	CAP11_c2623_196.1	5A	677.161	[T/C]	100	100	\N	\N	\N	-0.114063	0.775452	0.00803953	-0.144823	1.43372	0.0182809	-0.182286	1.32913	0.0168612	-0.151966	1.48035	0.0190214
SN12800	CAP11_c2649_327.1	6A	604.887	[T/C]	97	100	IWB12800	6D	133.61	-0.139228	0.966098	0.0108884	-0.0930944	0.692763	0.00684158	-0.135767	0.83962	0.00913465	-0.082257	0.578707	0.00526661
SN12804	CAP11_c2683_177.1	6B	171.728	[A/G]	100	100	IWB12804	6B	64.57	-0.116677	0.615203	0.0057753	-0.102115	0.617173	0.0057923	-0.106877	0.496727	0.00430104	-0.0911287	0.524114	0.00454844
SN1281	BobWhite_c19443_131.1	5D	442.701	[T/C]	100	99	IWB1281	5B	77.81	0.0447419	0.199635	0.000975167	0.0223425	0.107769	0.000329505	0.0705568	0.324683	0.00224265	0.0237181	0.114582	0.000367618
SN12817	CAP11_c2941_210.1	2B	751.541	[T/G]	100	99	IWB12817	2B	130.62	0.115156	0.76433	0.00787799	0.0363205	0.215511	0.00110819	0.0827683	0.451377	0.00372595	0.0669958	0.45762	0.00370785
SN12818		Un	NA	[A/C]	NA	NA	IWB12818	2B	98.53	-0.0255598	0.0846655	0.000212485	-0.0261714	0.131552	0.000471118	-0.0237151	0.0685935	0.000183886	-0.033923	0.174271	0.000770346
SN12819		Un	NA	[T/C]	NA	NA	IWB12819	1B	74.04	-0.0722766	0.289978	0.00181424	0.0206597	0.079027	0.000186779	-0.00353118	0.0108911	4.23899e-05	-0.004363	0.0155681	8.24188e-06
SN12834	CAP11_c315_247.1	4A	570.267	[T/C]	100	100	IWB12834	4A	51.15	0.111166	0.590531	0.00544048	0.119779	0.872062	0.00944945	0.128369	0.681022	0.00681105	0.128903	0.954849	0.0106864
SN12839	CAP11_c3209_76.1	5A	592.036	[T/C]	100	99	IWB12839	5A	92.56	0.0192984	0.0920536	0.000247769	-0.000871612	0.00505653	8.91173e-07	0.00440387	0.0177862	4.9123e-05	-0.0146797	0.0919173	0.0002464
SN12840	CAP11_c3214_133.1	7A	23.3287	[A/G]	100	100	IWB12840	7A	55.66	0.122614	0.574602	0.00522657	0.129306	0.818453	0.00865457	0.122472	0.488729	0.00419819	0.0980508	0.549051	0.00487361
SN12841	CAP11_c3218_126.1	1D	34.9406	[A/G]	100	99	IWB12841	1D	67.72	0.0031235	0.0108872	4.08436e-06	-0.0284882	0.130091	0.000461855	-0.0884689	0.362282	0.0026612	-0.0477254	0.235146	0.00128125
SN12851	CAP11_c3464_68.1	1A	511.502	[A/G]	83.2	98.8	IWB12851	1D	92.91	-0.00938067	0.0299185	2.95909e-05	-0.0429971	0.181328	0.000825818	-0.0465563	0.160675	0.000717796	-0.0388582	0.160693	0.000669226
SN12855	CAP11_c3599_113.1	6B	477.796	[T/C]	100	99	IWB12855	6B	66.76	0.0294748	0.129376	0.000458133	0.0325728	0.182603	0.00083582	0.107055	0.542001	0.00489394	0.0205022	0.106872	0.0003242
SN12859	CAP11_c3666_426.1	7A	708.625	[T/G]	100	100	IWB12859	7A	211.69	0.0664299	0.316328	0.00208766	0.0146436	0.0728619	0.00016065	0.0608187	0.256271	0.00153915	0.022911	0.117682	0.000385683
SN12861	CAP11_c3727_380.1	7A	67.5787	[T/C]	90.1	98.9	IWB12861	7A	99.74	0.0349577	0.126463	0.000439919	0.00718711	0.0273842	2.48819e-05	0.0752908	0.28366	0.00181096	0.016887	0.0666231	0.000135794
SN12868	CAP11_c3827_198.1	6A	73.7235	[T/C]	97	99	IWB12868	6A	74.24	-0.0317843	0.123129	0.000419428	-0.00191306	0.00803092	2.23288e-06	-0.0971047	0.42466	0.00339697	-0.00579013	0.0244973	2.00138e-05
SN12870	CAP11_c3914_325.1	3A	9.54673	[A/G]	82.2	96.4	IWB12870	3D	.	-0.0155735	0.0529625	8.84156e-05	0.043835	0.179403	0.000810789	0.100982	0.436992	0.00354787	0.0514603	0.216009	0.00111128
SN12871	CAP11_c3942_361.1	2D	79.987	[A/G]	100	100	IWB12871	2Dx	44.96	-0.110047	0.608428	0.00568295	-0.0881053	0.54725	0.00485536	-0.0863925	0.388383	0.00296321	-0.0999511	0.644266	0.00615749
SN12878	CAP11_c436_168.1	7B	328.802	[A/G]	100	99	IWB12878	7B	71.33	-0.0265657	0.0894397	0.000235028	-0.0101667	0.0384918	4.80218e-05	-0.0694402	0.25208	0.00149882	-0.0277367	0.111773	0.00035155
SN1288	BobWhite_c19554_544.1	2B	637.574	[A/G]	94.1	100	IWB1288	2B	107.49	-0.0252465	0.0742573	0.000166702	0.0702223	0.268365	0.00159607	0.197352	0.818833	0.00882338	0.0640005	0.238948	0.00131596
SN12916	CAP11_c4929_147.1	7A	266.977	[A/G]	100	99	IWB12916	7B	71.66	-0.0543892	0.213172	0.00108984	-0.0685743	0.364488	0.00261035	-0.0681411	0.267621	0.00165008	-0.0879166	0.476012	0.00393625
SN12917	CAP11_c4929_307.1	7A	266.977	[T/C]	100	100	IWB12917	7A	127.75	0.142934	0.754257	0.0077322	0.124626	0.714573	0.00715049	0.164983	0.88238	0.00978052	0.152611	0.95503	0.0106891
SN12924	CAP11_c506_72.1	5B	515.187	[A/G]	100	99	IWB12924	5B	71.64	-0.0526107	0.237022	0.00130202	-0.0378308	0.199513	0.000972484	-0.0363398	0.135877	0.000544425	-0.0951908	0.634342	0.00602082
SN12927	CAP11_c5182_188.1	4A	744.433	[A/C]	100	99	\N	\N	\N	0.100897	0.310038	0.00202136	0.0660192	0.265749	0.00157062	0.0993471	0.235151	0.00133956	0.0888152	0.378238	0.00276341
SN12932	CAP11_c527_306.1	3A	13.0864	[T/G]	93.1	97.9	IWB12932	3B	21.33	-0.0275675	0.0816866	0.000198903	0.0157445	0.0554189	9.6167e-05	-0.0475131	0.138098	0.00055916	-0.031434	0.116086	0.000376341
SN1295	BobWhite_c19647_159.1	2A	186.433	[A/G]	98	100	IWB1295	6A	79.08	-0.0454738	0.21136	0.00107424	-0.0271603	0.158091	0.000651168	0.0322189	0.131901	0.000518451	-0.0271968	0.149051	0.000586746
SN12958	CAP11_c5629_55.1	5D	413.761	[T/C]	80.2	98.8	IWB12958	5B	68.36	-0.102586	0.234746	0.00128124	-0.00264046	0.00531652	9.8459e-07	-0.107114	0.226689	0.00126222	0.00573752	0.0116515	4.65684e-06
SN1296	BobWhite_c1967_175.1	1B	470.001	[T/C]	100	99	\N	\N	\N	0.0114914	0.041977	5.67977e-05	0.0496052	0.246609	0.00138835	0.145049	0.728226	0.00748948	0.0385227	0.181543	0.000826582
SN12962	CAP11_c5658_270.1	2D	574.104	[T/G]	100	100	\N	\N	\N	-0.112402	0.380172	0.00279342	-0.0490483	0.162135	0.000680476	-0.14548	0.482445	0.00411779	-0.0662976	0.22453	0.00118597
SN12963	CAP11_c5660_100.1	3B	18.8222	[A/G]	100	99	IWB12963	3B	5.79	-0.183198	0.785175	0.00818122	-0.118627	0.487734	0.00408807	-0.0477327	0.141024	0.000578825	-0.110818	0.443874	0.00353934
SN12967	CAP11_c570_73.1	3A	12.812	[T/C]	89.1	97.8	IWB12967	3A	24.15	-0.0633528	0.243774	0.0013643	0.0017109	0.00623506	1.35138e-06	-0.0397051	0.133909	0.000531503	-0.0155774	0.0598179	0.000110941
SN12968	CAP11_c570_97.1	3A	12.812	[A/G]	100	99	IWB12968	3A	26.01	0.0756527	0.302352	0.00194122	0.010041	0.0378746	4.65538e-05	0.0561662	0.199555	0.00102517	0.0285648	0.115526	0.000373084
SN1297	BobWhite_c1967_388.1	1B	470.003	[T/C]	100	100	\N	\N	\N	0.0588544	0.235005	0.0012836	0.0903733	0.452058	0.00364349	0.155525	0.748131	0.00777911	0.102566	0.533664	0.00467237
SN12994	CAP11_c6193_232.1	3A	15.09	[T/C]	100	99	IWB12994	3A	27.62	0.00938677	0.0418916	5.65768e-05	0.00542211	0.0285467	2.69722e-05	0.0307109	0.132712	0.000523707	0.0340803	0.208467	0.00104653
SN13000	CAP11_c6318_85.1	7D	613.125	[T/C]	100	100	IWB13000	7B	140.37	-0.0309533	0.111889	0.000353203	0.0202153	0.0838526	0.000208384	-0.142453	0.705252	0.00715776	-0.0671755	0.333407	0.00226435
SN13005	CAP11_c6406_104.1	1B	638.016	[A/G]	100	99	IWB13005	1B	110.93	-0.28695	1.89068	0.0259012	-0.0962898	0.439795	0.00349361	-0.172875	0.841565	0.00916387	-0.130567	0.65925	0.00636501
SN13006	CAP11_c6406_71.1	1A	554.89	[A/G]	84.2	98.8	IWB13006	1B	110.93	0.255076	1.59883	0.0210272	0.075685	0.329293	0.00222244	0.148651	0.687497	0.00690337	0.0968828	0.449425	0.00360715
SN1301	BobWhite_c19725_1329.1	3B	566.278	[A/G]	100	99	IWB1301	3B	70.09	-0.0154314	0.0661465	0.000134362	-0.00409483	0.0201434	1.36754e-05	-0.0233508	0.0976989	0.000317997	-0.0351712	0.202295	0.000994541
SN13019	CAP11_c6746_112.1	5B	591.83	[A/C]	100	100	IWB13019	5B	117.85	-0.0748352	0.414116	0.00319043	-0.0701896	0.447749	0.00359065	-0.0434144	0.206328	0.00108272	-0.0427348	0.23862	0.00131296
SN13026	CAP11_c6974_72.1	6B	526.843	[T/C]	99	100	IWB13026	6B	69.56	0.0314731	0.11197	0.000353664	0.0124736	0.0456237	6.64801e-05	0.126627	0.548279	0.00497751	0.0269112	0.103862	0.000307848
SN13032	CAP11_c7092_120.1	6A	603.183	[A/C]	100	100	IWB13032	6A	137.03	0.275533	1.78073	0.0240555	0.280402	2.3356	0.0333973	0.257312	1.54222	0.0203841	0.261969	2.05966	0.0286749
SN1305	BobWhite_c19733_301.1	1B	641.553	[A/G]	100	99	IWB1305	1B	112.07	0.0992505	0.533793	0.00468728	0.106591	0.688076	0.00677553	0.149196	0.868647	0.0095723	0.124724	0.85153	0.00913347
SN13050	CAP11_c7700_247.1	5B	682.183	[A/G]	100	97	IWB13050	5B	161.32	-0.0424222	0.2298	0.00123646	0.000978359	0.00527953	9.7102e-07	-0.116023	0.706046	0.00716917	-0.00677991	0.0375214	4.56723e-05
SN13056	CAP11_c7959_386.1	6B	15.1294	[T/C]	100	99	IWB13056	6B	17.74	-0.147804	0.718234	0.00721495	-0.0806676	0.470472	0.00387142	-0.204957	1.06846	0.0126656	-0.0890859	0.526709	0.00458205
SN13057	CAP11_c7969_315.1	1A	584.676	[T/C]	100	99	IWB13057	1B	158.59	0.063491	0.191497	0.000908353	-0.00310969	0.0100999	3.51522e-06	0.0565615	0.152912	0.000661485	0.0592762	0.231311	0.00124656
SN13058	CAP11_c797_273.1	3B	710.382	[T/G]	100	100	IWB13058	3B	80.99	-0.109935	0.380567	0.00279797	-0.0983659	0.359829	0.00255801	-0.17523	0.684777	0.00686455	-0.123937	0.484897	0.00404776
SN13059	CAP11_c7974_175.1	3A	1.38157	[A/C]	100	99	IWB13059	3D	4	-0.0621311	0.222434	0.00117075	-0.0936198	0.422281	0.00328233	0.00406296	0.010998	4.24705e-05	-0.0674285	0.277172	0.00168083
SN13061	CAP11_c8077_69.1	7B	702.455	[A/G]	90.1	98.9	IWB13061	7B	136.17	0.148031	0.930484	0.0103459	0.025782	0.132392	0.000476476	0.0610804	0.269233	0.00166603	0.049143	0.278379	0.00169279
SN13066	CAP11_c846_221.1	7B	524.614	[A/C]	100	100	IWB13066	7B	75.37	0.0462387	0.13296	0.000480933	0.0239995	0.100103	0.00028823	0.0137594	0.0319606	7.23014e-05	0.0180889	0.0668603	0.0001367
SN13069	CAP11_c862_116.1	6A	71.0679	[A/C]	91.1	98.9	IWB13069	6A	71.98	-0.134097	0.465343	0.00381412	-0.0343696	0.131879	0.000473199	-0.0636628	0.178513	0.000853765	-0.0567191	0.228588	0.00122211
SN1307	BobWhite_c19752_293.1	7B	704.282	[A/G]	100	97	IWB1307	7B	140.9	-0.0817635	0.445089	0.00356422	-0.08008	0.645172	0.00617688	-0.105458	0.554527	0.005061	-0.0753153	0.580663	0.00529277
SN13078	CAP11_c896_202.1	4B	599.463	[T/C]	95.9	100	\N	\N	\N	0.224898	1.09213	0.0128393	0.102383	0.636894	0.00606265	0.206797	0.818329	0.00881586	0.106921	0.661301	0.00639352
SN13079	CAP11_c896_88.1	Un	30.5297	[T/C]	100	99	IWB13079	4D	170.43	0.13934	0.898222	0.00985828	0.0735738	0.585778	0.00536726	0.122375	0.642179	0.00626242	0.0950369	0.795384	0.00830695
SN13085	CAP11_c949_196.1	6B	709.218	[A/G]	100	98	IWB13085	6B	118.99	-0.130683	0.507411	0.00434581	-0.00743823	0.0284721	2.68357e-05	-0.0179549	0.047473	0.000110997	-0.0175617	0.0693541	0.000146378
SN13094	CAP11_rep_c4052_315.1	6A	585.43	[A/G]	100	99	IWB13094	6B	78.99	0.18031	0.961611	0.0108198	0.0994843	0.494803	0.00417759	0.0958915	0.353332	0.00255973	0.110106	0.560669	0.00502678
SN13107	CAP11_rep_c4893_84.1	4B	10.4375	[A/C]	84.2	100	\N	\N	\N	-0.089724	0.420693	0.00326892	-0.0886544	0.519459	0.00449332	-0.0994841	0.441309	0.00360108	-0.0627493	0.328599	0.00221251
SN1311	BobWhite_c1977_844.1	6A	459.846	[T/C]	94.1	100	\N	\N	\N	0.127071	0.514126	0.00443216	-0.0392816	0.155361	0.000631658	-0.0499175	0.143814	0.000597829	-0.0142468	0.0507961	8.14555e-05
SN13110	CAP11_rep_c5039_201.1	1B	456.185	[T/G]	97	98	IWB13110	1B	69.77	0.0353237	0.134527	0.000491038	0.0662028	0.322621	0.00215092	0.0131276	0.0420449	9.59505e-05	0.0590385	0.279495	0.00170388
SN13118	CAP11_rep_c5797_312.1	3D	7.22951	[A/G]	94.1	98.9	\N	\N	\N	-0.00185627	0.00558747	1.0887e-06	-0.0128439	0.0472324	7.10171e-05	-0.0165057	0.0480792	0.000112774	0.000444875	0.00154934	8.42449e-08
SN13129	CAP11_rep_c6843_59.1	6A	542.232	[A/G]	83.2	100	IWB13129	6A	85.01	-0.0343962	0.127495	0.000446341	-0.0104015	0.0388664	4.89228e-05	-0.0696969	0.268477	0.00165855	-0.0305458	0.123287	0.000419199
SN13132		Un	NA	[T/C]	NA	NA	\N	\N	\N	0.0722908	0.394204	0.00295585	-0.0124575	0.0754657	0.000171481	0.0214776	0.0900209	0.00027912	-0.0236217	0.150705	0.000598215
SN1314	BobWhite_c19820_129.1	6A	548.419	[A/G]	100	100	IWB1314	6A	85.07	-0.0582587	0.289405	0.00180842	-0.0113992	0.0556685	9.69871e-05	-0.103867	0.562815	0.00517222	-0.0438317	0.249406	0.00141296
SN13142	CAP11_rep_c8279_82.1	7A	108.949	[T/C]	80.2	98.8	IWB13142	7D	112.4	-0.0456875	0.207571	0.00104187	-0.00284144	0.0123472	5.22726e-06	-0.0739881	0.339976	0.00241041	-0.0128635	0.0581342	0.000105134
SN13159	CAP11_rep_c9060_520.1	2A	30.0479	[A/G]	100	99	IWB13159	2A	53.18	0.0844156	0.386535	0.00286678	0.0597521	0.30576	0.00197326	0.0297138	0.108153	0.000374683	0.0661036	0.343597	0.00237534
SN13166	CAP11_s9154_121.1	2A	369.832	[T/C]	100	99	IWB13166	2A	103.62	0.146668	0.352146	0.00247659	0.0585294	0.140949	0.000532353	0.131895	0.29978	0.00197725	0.0834293	0.21071	0.00106565
SN13168	CAP12_c1037_120.1	7B	286.041	[A/G]	100	99	IWB13168	2B	109.07	0.0524083	0.239194	0.00132195	0.09555	0.70172	0.00696813	0.0789037	0.357377	0.00260545	0.100249	0.742585	0.00754253
SN13169	CAP12_c1039_114.1	7B	109.042	[T/C]	100	99	IWB13169	7B	64.44	0.0199477	0.0784043	0.000184379	0.0469621	0.257681	0.00149293	0.115934	0.57319	0.00531219	0.0461644	0.249857	0.0014172
SN13172	CAP12_c1085_283.1	1B	662.021	[A/C]	100	100	IWB13172	1B	134.41	0.0712076	0.336054	0.00229952	0.00997318	0.0487205	7.53344e-05	0.0408819	0.159091	0.000706159	0.0367212	0.201506	0.00098796
SN1318	BobWhite_c19875_271.1	7A	433.737	[T/C]	100	99	IWB1318	7A	135.81	-0.14893	0.633189	0.00602198	-0.154111	0.744678	0.00758103	-0.102973	0.362562	0.0026644	-0.140279	0.648953	0.00622225
SN13180	CAP12_c118_95.1	6A	555.111	[T/C]	100	99	IWB13180	6A	84.11	-0.298859	1.39594	0.0176964	-0.243979	1.18613	0.014297	-0.173258	0.579641	0.00539961	-0.209149	0.934801	0.0103821
SN13202	CAP12_c1437_261.1	2A	276.277	[A/G]	100	100	IWB13202	2A	103.62	-0.0521488	0.0895103	0.000235368	-0.0148383	0.0247635	2.04622e-05	0.0231771	0.0367926	8.29197e-05	0.0103145	0.0171014	9.91168e-06
SN13205	CAP12_c1468_114.1	3B	798.164	[A/C]	97	99	IWB13205	3B	125.37	0.0116551	0.0496672	7.82744e-05	0.0405908	0.260903	0.0015238	-0.00619368	0.0241389	5.80017e-05	0.0313255	0.188914	0.000884993
SN13208	CAP12_c1503_76.1	2D	35.6841	[T/G]	95	100	IWB13208	2Dx	26.05	-0.111872	0.557208	0.00499513	-0.0808039	0.428093	0.00335206	-0.0615696	0.212443	0.00113562	-0.0801232	0.418216	0.00323016
SN1321	BobWhite_c19919_516.1	4A	601.28	[T/C]	100	98	IWB1321	4A	61.91	0.232082	1.96095	0.027086	0.201088	2.1111	0.0295782	0.192126	1.31868	0.0166902	0.184103	1.80234	0.0243486
SN13212		Un	NA	[T/C]	NA	NA	\N	\N	\N	-0.0269425	0.073469	0.000163427	-0.0357282	0.118527	0.000391097	-0.0693034	0.202323	0.00104856	-0.0268468	0.0861714	0.000218873
SN13220	CAP12_c1587_70.1	7B	712.083	[A/C]	100	99	IWB13220	7B	144.99	-0.0427667	0.209566	0.00105887	-0.0730489	0.539809	0.00475781	0.00584703	0.0218995	5.4586e-05	-0.0734128	0.53534	0.0046942
SN13223		Un	NA	[T/G]	NA	NA	\N	\N	\N	0.0100434	0.0378096	4.648e-05	-0.11061	0.748919	0.00764204	-0.00420953	0.0145989	4.5627e-05	-0.0792152	0.47186	0.0038844
SN13224		Un	NA	[T/C]	NA	NA	\N	\N	\N	-0.153759	0.61369	0.00575465	-0.128165	0.714435	0.00714853	-0.158243	0.559672	0.00512998	-0.191152	1.13733	0.0135111
SN13225	CAP12_c1622_114.1	3B	730.235	[T/C]	100	100	IWB13225	3A	123.01	-0.0675328	0.285014	0.00176402	-0.0703714	0.363134	0.00259511	-0.133139	0.656342	0.0064614	-0.0779601	0.41159	0.0031515
SN13243	CAP12_c1784_424.1	1B	542.579	[A/G]	100	97	IWB13243	6B	52.94	0.0270619	0.122411	0.00041506	0.0275441	0.150854	0.000599925	0.0744148	0.363006	0.00266946	0.0232852	0.123331	0.00041947
SN13248	CAP12_c1816_325.1	7B	21.6689	[A/G]	100	100	IWB13248	7B	46.21	-0.0282643	0.157319	0.000646739	-0.00541183	0.0370972	4.47348e-05	-0.124912	0.88531	0.00982504	-0.0233414	0.171999	0.000753073
SN13249	CAP12_c1817_77.1	2B	767.018	[T/C]	100	100	IWB13249	2B	138.78	0.139749	0.763742	0.00786948	0.150702	1.24988	0.0153118	0.098078	0.41485	0.00327815	0.121477	0.892724	0.00974796
SN13253	CAP12_c1840_108.1	3D	4.1673	[A/G]	100	98	IWB13253	3A	15.05	0.0479953	0.209167	0.00105546	0.046214	0.221746	0.00116269	0.0401762	0.160206	0.000714345	0.0583202	0.292521	0.00183493
SN13258	CAP12_c1906_217.1	1D	403.236	[T/C]	100	100	IWB13258	1A	82.91	0.0391368	0.164498	0.000699016	0.0122791	0.0547637	9.40297e-05	0.0290633	0.108815	0.000378417	0.0291483	0.138971	0.000518649
SN13260	CAP12_c194_240.1	7B	742.464	[T/C]	98	100	IWB13260	7B	171.11	-0.0981874	0.572378	0.00519685	-0.0476336	0.308065	0.00199728	-0.0497376	0.214327	0.00115209	-0.0579927	0.389535	0.00289335
SN13261	CAP12_c194_402.1	7B	742.463	[A/G]	100	100	IWB13261	7B	166.99	-0.0357855	0.0950082	0.000262503	0.00438934	0.0124136	5.28288e-06	0.0191572	0.042777	9.78873e-05	0.00185022	0.00515516	9.25038e-07
SN13265	CAP12_c1979_117.1	1A	516.378	[T/C]	100	100	IWB13265	1A	88.79	-0.0325556	0.106902	0.000325281	-0.0310116	0.130912	0.000467052	-0.0336779	0.105751	0.000361289	-0.0167375	0.0610898	0.000115419
SN13266	CAP12_c1981_78.1	1B	456.185	[T/C]	100	97	IWB13266	1B	70.08	-0.0206255	0.075873	0.000173499	-0.0512539	0.240746	0.00133397	-0.0116824	0.0378887	8.55124e-05	-0.0410411	0.184753	0.000851843
SN13269	CAP12_c2009_335.1	5B	322.553	[A/G]	100	99	IWB13269	5B	45.4	-0.229073	1.50531	0.0194849	-0.211766	1.60911	0.0211612	-0.169693	0.903451	0.0101014	-0.215362	1.64439	0.0217209
SN13279	CAP12_c2189_159.1	5B	589.228	[A/G]	100	100	\N	\N	\N	0.102948	0.63086	0.00598991	0.0793959	0.574543	0.00521684	0.0243416	0.104511	0.000354455	0.0592221	0.384966	0.00284061
SN13283		Un	NA	[A/C]	NA	NA	\N	\N	\N	-0.00151264	0.0037315	4.87615e-07	-0.0253182	0.076482	0.000175789	-0.0228257	0.058324	0.000145684	-0.0213033	0.0634429	0.000123907
SN13284	CAP12_c2231_114.1	5B	672.595	[T/G]	98	99	IWB13284	5B	147.2	-0.127118	0.967902	0.010916	-0.0233889	0.15075	0.000599199	-0.0938391	0.503325	0.00438634	-0.0416761	0.294618	0.00185629
SN13289		Un	NA	[A/G]	NA	NA	\N	\N	\N	-0.229663	0.799789	0.008395	-0.378769	1.95032	0.0268605	-0.302586	1.17208	0.0143153	-0.330734	1.55843	0.0203021
SN13292	CAP12_c2355_239.1	7A	458.711	[A/G]	94.1	98.9	\N	\N	\N	0.184615	0.504392	0.00430711	0.0377449	0.0944643	0.00025932	0.247321	0.729072	0.00750175	0.1362	0.425995	0.00332314
SN13297	CAP12_c2400_438.1	3B	687.761	[A/G]	100	98	IWB13297	3B	80.13	0.0950701	0.355175	0.00251032	0.159813	0.777618	0.00805725	0.168927	0.742861	0.00770224	0.145023	0.676657	0.00660777
SN13303	CAP12_c2472_60.1	2B	611.283	[T/C]	91.1	98.9	IWB13303	2B	106.56	-0.178802	0.602245	0.00559892	-0.19776	0.796967	0.00833936	-0.163658	0.508489	0.00445337	-0.165043	0.614355	0.00574746
SN13304	CAP12_c2521_103.1	2A	711.98	[T/G]	100	100	\N	\N	\N	0.0721356	0.309363	0.00201429	0.127071	0.803871	0.00844042	0.063478	0.24596	0.00144056	0.116734	0.705602	0.0070153
SN13310	CAP12_c2565_239.1	2B	243.79	[A/G]	100	100	IWB13310	2B	98.76	0.0295503	0.14124	0.000535214	0.0857702	0.682641	0.0066991	0.0786944	0.414741	0.00327683	0.0777578	0.590342	0.00542257
SN13316		Un	NA	[T/C]	NA	NA	IWB13316	2A	47.22	0.124372	0.521647	0.00452934	0.0928569	0.423072	0.00329179	0.10989	0.418133	0.00331779	0.0930544	0.423799	0.00329682
SN13317	CAP12_c2615_128.1	3D	578.414	[A/G]	100	100	IWB13317	3D	131.22	0.232042	1.39847	0.0177375	0.139158	0.758398	0.00777874	0.214682	1.20103	0.0147808	0.165181	0.963268	0.0108145
SN1332	BobWhite_c19985_446.1	5A	78.1598	[T/C]	100	99	IWB1332	5A	15.58	-0.170961	0.69232	0.00684704	-0.0578087	0.192692	0.000916494	-0.0226769	0.0587382	0.000147126	-0.0711467	0.246936	0.00138986
SN13336	CAP12_c2858_94.1	1A	111.988	[T/C]	100	97	IWB13336	1B	85.57	0.01738	0.0827304	0.000203619	-0.000792066	0.00429906	6.45284e-07	0.100518	0.62927	0.00608216	0.0292152	0.182297	0.000832491
SN13340	CAP12_c2951_105.1	7A	53.9545	[A/G]	100	100	\N	\N	\N	-0.0801138	0.336068	0.00229968	0.0454435	0.223809	0.00118091	-0.0780702	0.30952	0.00207987	0.0434012	0.208937	0.00105053
SN13346	CAP12_c2970_74.1	6B	27.3344	[A/G]	91.1	100	\N	\N	\N	-0.124743	0.720749	0.00725084	-0.0485497	0.251071	0.00143021	-0.100002	0.493759	0.00426281	-0.0967316	0.604509	0.00561377
SN13347	CAP12_c2972_140.1	4A	692.962	[T/C]	100	100	IWB13347	4A	118.72	-0.0535858	0.22608	0.00120313	-0.0760429	0.432274	0.00340247	-0.0604248	0.244051	0.00142255	-0.0643175	0.345036	0.00239113
SN13348	CAP12_c2978_93.1	1D	52.5747	[A/G]	100	99	IWB13348	1D	67.72	0.0988186	0.52799	0.00461168	0.0685652	0.491235	0.00413235	0.0640099	0.26721	0.00164601	0.0668455	0.468421	0.00384158
SN1335	BobWhite_c20015_225.1	1B	512.634	[T/C]	100	100	IWB1335	1B	74.37	0.0723652	0.391493	0.00292429	0.0146667	0.0789292	0.000186351	0.0216955	0.0893733	0.000275951	0.0162736	0.0869836	0.000222682
SN13355	CAP12_c3074_192.1	1A	4.06333	[A/G]	100	99	IWB13355	1A	19.34	0.102949	0.567616	0.00513334	0.0532319	0.311697	0.00203531	0.101562	0.472957	0.00399711	0.0360936	0.192532	0.000914171
SN1336	BobWhite_c20015_300.1	1B	512.634	[T/C]	100	99	IWB1336	1B	74.37	-0.0693825	0.373978	0.00272251	-0.019146	0.10596	0.000319567	-0.0337599	0.146057	0.000613279	-0.0208584	0.114756	0.000368624
SN13376	CAP12_c3551_85.1	2D	6.37988	[A/G]	100	97	IWB13376	3B	88.08	0.0854695	0.426962	0.00334419	0.141633	0.979998	0.0110823	0.0660225	0.286086	0.0018357	0.112961	0.701704	0.00696015
SN13379	CAP12_c3602_91.1	1A	527.178	[A/G]	100	95.2	IWB13379	1A	94.46	0.0833061	0.293375	0.00184884	0.111817	0.509669	0.00436732	0.0376589	0.113089	0.000402895	0.0954264	0.41	0.0031327
SN1338		Un	NA	[T/C]	NA	NA	IWB1338	3A	109.95	-0.0165824	0.0446677	6.39573e-05	-0.0779992	0.290133	0.0018127	-0.0493533	0.126877	0.000486383	-0.109178	0.441363	0.00350878
SN13381	CAP12_c3646_110.1	1B	337.689	[A/G]	100	99	IWB13381	1B	64.89	-0.101469	0.345529	0.00240333	-0.0465774	0.17298	0.000761361	-0.0110744	0.0271459	6.30679e-05	-0.0648358	0.253314	0.00144978
SN1339	BobWhite_c20051_53.1	4B	449.125	[T/C]	100	99	IWB1339	4B	66.32	0.00610409	0.017987	1.09746e-05	-0.123858	0.614344	0.00575372	0.00714024	0.0191949	5.08743e-05	-0.113615	0.541039	0.00476859
SN13403	CAP12_c449_277.1	2A	763.369	[A/G]	97	100	IWB13403	2B	157.21	0.190287	0.896311	0.00982952	0.300893	2.76801	0.0408083	0.238152	1.09896	0.0131485	0.290456	2.55057	0.0370332
SN1341	BobWhite_c20073_382.1	1A	584.674	[A/C]	100	99	IWB1341	1B	160.9	-0.175286	0.806507	0.00849359	-0.113634	0.503918	0.00429369	-0.153102	0.614921	0.00588308	-0.135014	0.632053	0.00598938
SN13412	CAP12_c4704_232.1	4B	642.7	[A/G]	100	100	IWB13412	4B	84.99	-0.127682	0.956562	0.0107427	-0.0228428	0.156665	0.000640951	-0.0495105	0.257411	0.00155017	-0.0426158	0.299359	0.00190488
SN13413	CAP12_c475_166.1	6B	661.341	[A/G]	85.1	98.8	IWB13413	6B	78.99	-0.171898	0.837142	0.00894565	-0.106205	0.506058	0.00432106	-0.0908538	0.308319	0.00206713	-0.108691	0.516392	0.0044488
SN13414	CAP12_c475_289.1	6B	661.341	[T/C]	100	99	IWB13414	6B	78.99	-0.165659	0.776088	0.00804879	-0.10266	0.474907	0.00392681	-0.0898021	0.297595	0.00195445	-0.0969312	0.435615	0.00343905
SN13416	CAP12_c4778_199.1	3B	144.057	[T/C]	100	99	IWB13416	3B	62.67	0.149866	0.555104	0.0049673	0.17168	0.982476	0.0111202	0.148191	0.509959	0.00447248	0.122483	0.598567	0.00553341
SN1342	BobWhite_c20073_443.1	1A	584.674	[A/G]	100	97	IWB1342.2	1D	163.86	0.126686	0.323662	0.00216575	0.0619376	0.14597	0.00056623	0.0599058	0.126373	0.00048321	0.091841	0.231573	0.00124892
SN13434		Un	NA	[T/C]	NA	NA	IWB13434	2Dx	82.82	-0.0777833	0.151177	0.000603206	0.0093933	0.0169809	9.78598e-06	0.00221181	0.00361805	3.87148e-05	-0.00838029	0.0151028	7.76451e-06
SN13444	CAP12_c5387_372.1	3A	652.025	[T/G]	100	99	IWB13444	3A	109.95	0.0429779	0.194694	0.000934406	0.0327593	0.166547	0.000712986	-0.0458794	0.1982	0.00101379	0.0291071	0.144387	0.000554843
SN13458	CAP12_c5744_162.1	1B	632.01	[T/C]	100	100	IWB13458	1B	108.36	-0.182075	1.13186	0.0134631	-0.17663	1.34818	0.0168921	-0.237164	1.59983	0.0213475	-0.201648	1.63909	0.0216333
SN13459	CAP12_c575_105.1	2A	755.795	[T/C]	100	100	IWB13459	2A	149.65	-0.0358945	0.169076	0.000733124	-0.0747331	0.592109	0.00545242	-0.0454986	0.197782	0.00101029	-0.0562646	0.400345	0.00301916
SN13461	CAP12_c580_105.1	7B	750.593	[T/C]	100	100	IWB13461	7B	166.99	-0.00260799	0.00659173	1.51178e-06	0.027941	0.0934638	0.000254322	0.00404802	0.00983845	4.16363e-05	-0.0253112	0.0783633	0.000183681
SN1347	BobWhite_c20111_193.1	3B	89.0688	[A/G]	98	99	IWB1347	7B	121.6	0.030178	0.117782	0.000387366	0.000631214	0.00279487	2.73665e-07	0.0559972	0.220761	0.00120898	-0.0296713	0.149007	0.000586441
SN13473	CAP12_c590_307.1	1B	661.633	[A/G]	100	99	IWB13473	1B	135.96	-0.115968	0.467009	0.00383486	-0.0706103	0.359505	0.00255439	-0.203237	0.969988	0.011125	-0.121243	0.718238	0.00719464
SN13474	CAP12_c5949_104.1	5B	689.852	[A/C]	100	100	\N	\N	\N	-0.00826784	0.0309273	3.15524e-05	0.0969547	0.623415	0.00587759	0.00542428	0.0189365	5.05437e-05	0.0622526	0.346117	0.00240301
SN13477	CAP12_c6044_69.1	2A	562.509	[A/G]	91.1	100	IWB13477	2A	105.53	-0.220261	1.39681	0.0177104	-0.0834166	0.474094	0.00391664	-0.194931	1.07317	0.01274	-0.104079	0.633237	0.00600563
SN13481	CAP12_c6115_344.1	2B	233.268	[T/G]	100	100	IWB13481	5B	40.57	0.119056	0.39899	0.00301181	0.00233026	0.00622727	1.34803e-06	-0.0569098	0.159518	0.000709292	-0.00394058	0.0105535	3.82992e-06
SN13488		Un	NA	[A/C]	NA	NA	IWB13488	1B	109.23	-0.103231	0.432118	0.00340641	-0.0783636	0.3622	0.00258461	-0.144378	0.649638	0.00636706	-0.0837739	0.39038	0.00290313
SN13489	CAP12_c6260_64.1	1A	31.153	[A/G]	80.2	98.8	IWB13489	1B	109.23	-0.0863627	0.369097	0.00266698	-0.0853683	0.431636	0.00339476	-0.165264	0.855219	0.00936942	-0.0937769	0.482251	0.00401447
SN13494	CAP12_c6281_285.1	2B	752.788	[A/G]	93.1	98.9	IWB13494	2Dx	82.82	0.0263168	0.0478074	7.27963e-05	-0.0474007	0.0950286	0.000262157	-0.0678594	0.128813	0.000498635	-0.0432175	0.0858107	0.000217191
SN135		Un	NA	[A/G]	NA	NA	\N	\N	\N	0.0672255	0.352111	0.00247619	0.119912	0.910347	0.0100239	0.0904432	0.489208	0.00420432	0.0952145	0.651337	0.00625526
SN13508	CAP12_c667_143.1	5A	415.356	[T/C]	100	100	IWB13508	5A	45.46	-0.0324854	0.116309	0.000378709	0.0392337	0.17026	0.000740769	0.0222288	0.0733324	0.00020319	0.00897912	0.0343051	3.84361e-05
SN1351	BobWhite_c20137_229.1	2A	713.918	[A/C]	100	99	\N	\N	\N	-0.10658	0.456595	0.00370567	-0.145359	0.891652	0.00974274	-0.029979	0.0946687	0.000302368	-0.126673	0.723417	0.00726838
SN13510	CAP12_c67_128.1	6B	708.047	[A/G]	100	99	IWB13510	6B	110.45	-0.0729186	0.405657	0.00309021	-0.0937905	0.761049	0.00781705	-0.0698162	0.353403	0.00256054	-0.0799453	0.602093	0.00558107
SN13511	CAP12_c67_212.1	6B	708.047	[T/C]	100	99	IWB13511	6B	109.86	-0.0321845	0.108282	0.000332918	-0.070624	0.344105	0.00238357	-0.0346021	0.11167	0.000394697	-0.0789436	0.39262	0.00292911
SN13524	CAP12_c7042_197.1	1A	547.216	[A/C]	98	97.9	\N	\N	\N	0.0351405	0.112691	0.000357778	0.00808471	0.0290392	2.78815e-05	0.101314	0.34598	0.00247723	-0.00926576	0.0330541	3.5778e-05
SN13536	CAP12_c7545_75.1	5A	701.075	[A/G]	81.2	100	\N	\N	\N	0.00633706	0.0153437	8.03264e-06	0.0359761	0.101945	0.000297946	0.116903	0.356036	0.00259028	0.0730775	0.228626	0.00122245
SN13539	CAP12_c7838_89.1	3A	438.27	[T/C]	100	100	\N	\N	\N	0.0579794	0.268924	0.00160428	0.080335	0.49862	0.00422612	0.0232672	0.0853746	0.000256775	0.0628562	0.35904	0.00254634
SN1354	BobWhite_c20158_834.1	2B	786.036	[A/G]	100	99	IWB1354	2B	157.21	0.231551	1.26013	0.0155022	0.219284	1.69766	0.0226296	0.194918	0.814155	0.00875359	0.247023	2.01691	0.0279529
SN13544	CAP12_c7929_116.1	5B	488.016	[A/G]	100	100	IWB13544	5B	63.07	-0.0210995	0.0886835	0.000231394	0.0254257	0.124896	0.000429505	0.0161284	0.0637538	0.000165251	0.0069426	0.0310217	3.16492e-05
SN13545	CAP12_c7987_137.1	2B	543.707	[T/C]	100	99	\N	\N	\N	-0.0337787	0.0650913	0.000130377	0.0138506	0.0305154	3.06917e-05	-0.00915339	0.015868	4.69409e-05	-0.00735182	0.0158701	8.55899e-06
SN13548	CAP12_c812_220.1	2D	32.7928	[T/C]	100	100	\N	\N	\N	-0.0851707	0.454344	0.0036779	-0.057308	0.337772	0.00231428	-0.115906	0.629435	0.00608447	-0.0836503	0.546025	0.00483388
SN13551	CAP12_c8163_118.1	1A	569.466	[T/C]	100	99	IWB13551	1A	131.5	0.102043	0.428411	0.00336165	0.056521	0.231398	0.00124874	0.0988072	0.359173	0.00262583	0.0965586	0.448674	0.00359796
SN1356	BobWhite_c20163_456.1	4A	346.62	[A/G]	96	99	IWB1356	4A	48.98	-0.144434	0.567902	0.00513716	-0.0895105	0.373817	0.00271602	-0.130588	0.453953	0.00375807	-0.125854	0.5818	0.00530798
SN13560	CAP12_c8501_370.1	1D	0.216936	[T/C]	100	99	\N	\N	\N	0.0306331	0.0855337	0.000216514	0.0438068	0.139141	0.000520352	0.069486	0.197737	0.00100992	0.0836822	0.297626	0.00188708
SN13571	CAP12_c956_61.1	5A	684.94	[A/G]	100	99	IWB13571	5A	130.9	0.215851	1.83471	0.0249605	0.172774	1.72744	0.0231253	0.20265	1.5099	0.0198455	0.189542	1.85408	0.0252143
SN13582	CAP12_rep_c3953_177.1	3D	604.304	[T/C]	100	99	IWB13582	3D	143.01	0.0486744	0.219745	0.00114706	0.0542621	0.303497	0.00194976	0.087168	0.40304	0.00313658	0.04718	0.25384	0.00145475
SN13584	CAP12_rep_c3989_239.1	2B	767.132	[T/C]	100	99	IWB13584	2B	134.46	-0.0131021	0.0484538	7.468e-05	0.0290753	0.133439	0.000483185	-0.0122516	0.0430241	9.85475e-05	0.0280457	0.128044	0.000448502
SN13586	CAP12_rep_c4000_432.1	4B	552.019	[T/C]	100	100	\N	\N	\N	-0.109558	0.577932	0.00527114	-0.116154	0.843784	0.00902872	-0.0399138	0.146018	0.000613012	-0.0713208	0.426864	0.00333357
SN13596	CAP12_rep_c4483_301.1	2B	183.315	[T/C]	100	99	IWB13596	2B	96.99	0.0400923	0.169425	0.000735743	0.0448093	0.212322	0.00108066	0.0360767	0.143327	0.000594489	0.0270956	0.118953	0.000393186
SN13597	CAP12_rep_c4483_327.1	2A	136.165	[T/G]	100	100	IWB13597	2A	104.13	-0.33318	0.947249	0.0106008	-0.197798	0.489909	0.00411557	-0.337414	0.931107	0.010525	-0.282639	0.80269	0.00841373
SN13599	CAP12_rep_c4520_171.1	5B	487.462	[A/G]	100	99	\N	\N	\N	0.067797	0.219177	0.00114208	0.072928	0.262344	0.00153768	0.121209	0.403195	0.00313843	0.0604259	0.208648	0.00104807
SN13603	CAP12_rep_c4571_181.1	4B	12.6133	[A/G]	100	99	IWB13603	6B	67.24	-0.102223	0.61176	0.00572833	-0.0597207	0.382173	0.00281162	-0.105872	0.57686	0.00536189	-0.0831439	0.584899	0.00534949
SN13605		Un	NA	[A/G]	NA	NA	IWB13605	3B	62.57	-0.0744489	0.263237	0.00154894	-0.0623092	0.248426	0.00140534	-0.065552	0.216356	0.00116993	-0.0572637	0.223904	0.00118043
SN13611		Un	NA	[T/C]	NA	NA	IWB13611	7B	72.74	0.0172426	0.0632219	0.000123447	0.0311395	0.150222	0.000595522	0.127242	0.652024	0.0064006	0.0412184	0.197863	0.000957766
SN13624	CAP12_rep_c5332_341.1	1A	584.51	[A/G]	100	99	\N	\N	\N	0.0280865	0.123391	0.000421025	0.0516336	0.360304	0.00256334	0.0339511	0.14526	0.00060777	0.0647674	0.411765	0.00315357
SN13626	CAP12_rep_c5547_123.1	2D	601.602	[T/C]	100	100	IWB13626	2Dx	82.82	0.0413751	0.103139	0.000304829	-0.0028069	0.0067625	1.58779e-06	0.0423203	0.0977951	0.000318499	0.0291585	0.0753484	0.000170796
SN13636	CAP12_rep_c6090_261.1	3A	20.0208	[T/G]	100	100	\N	\N	\N	-0.145881	0.452508	0.00365527	-0.0835193	0.340757	0.00234686	0.0246889	0.0455471	0.000105478	-0.108809	0.469651	0.00385688
SN1364	BobWhite_c20218_541.1	2D	596.915	[A/G]	100	98	IWB1364	2Dx	82.82	-0.0640139	0.181785	0.000830816	0.0497175	0.14625	0.000568138	0.00456291	0.0103448	4.19895e-05	0.00187121	0.00479456	8.0081e-07
SN13650	CAP12_rep_c7164_108.1	2B	731.609	[T/C]	100	99	\N	\N	\N	0.069088	0.251332	0.00143511	0.0889909	0.400947	0.00302958	0.013444	0.0374106	8.43733e-05	0.0779129	0.337756	0.00231153
SN13654	CAP12_rep_c7901_114.1	3B	417.259	[A/C]	80.2	97.5	IWB13654	3B	66.36	0.0926137	0.478372	0.00397703	0.0765285	0.447069	0.00358233	0.0891165	0.435402	0.00352831	0.0679244	0.380233	0.00278624
SN13655		Un	NA	[T/C]	NA	NA	\N	\N	\N	0.0860248	0.386335	0.00286447	-0.00376292	0.0145392	7.21285e-06	0.0496243	0.181543	0.000877735	0.00890805	0.0348951	3.97202e-05
SN13659	CAP12_rep_c8488_146.1	2A	387.04	[A/G]	100	99	IWB13659	2A	101.97	-0.0476828	0.0896936	0.000236253	-0.023219	0.0442418	6.2691e-05	0.0490085	0.0900115	0.000279074	0.0159266	0.0298821	2.94379e-05
SN13686	CAP7_c10038_214.1	7A	570.124	[T/C]	100	100	IWB13686	7A	131.56	-0.00582699	0.0208011	1.45872e-05	0.0402062	0.198222	0.000961802	-0.0121231	0.0423278	9.66955e-05	0.0502564	0.256577	0.00148073
SN1369		Un	NA	[T/C]	NA	NA	IWB1369	7B	58.88	0.00449516	0.017107	9.94615e-06	0.0434368	0.219163	0.00114001	-0.0159547	0.0625597	0.000160826	0.042164	0.209896	0.0010587
SN13691	CAP7_c1018_75.1	2B	97.442	[T/C]	100	100	\N	\N	\N	0.0221334	0.0864706	0.000220897	0.00421173	0.0197676	1.31808e-05	-0.0585099	0.238946	0.00137474	6.7309e-05	0.000306213	3.30017e-09
SN1371	BobWhite_c2027_215.1	1A	556.793	[A/G]	100	99	IWB1371	1B	114.13	0.0106241	0.0406462	5.34001e-05	-0.0345738	0.216202	0.00111419	-0.168059	1.00987	0.0117455	-0.0492632	0.312228	0.00203861
SN13715	CAP7_c10772_156.1	6B	3.38425	[A/C]	96	97.9	IWB13715	6B	6.17	0.123411	0.753229	0.00771735	0.05661	0.320567	0.00212904	0.0436219	0.184296	0.000899728	0.0600437	0.342015	0.002358
SN1372	BobWhite_c2027_255.1	1A	556.793	[T/C]	100	99	\N	\N	\N	0.175666	0.671235	0.00655046	0.0934005	0.370251	0.0026755	0.043678	0.113777	0.000406905	0.061059	0.217198	0.0011216
SN13720	CAP7_c10839_300.1	4B	533.724	[T/G]	100	100	IWB13720	4B	71.46	0.0327777	0.149414	0.000590924	-0.0699985	0.475084	0.00392902	0.0580469	0.26987	0.00167234	-0.042905	0.253574	0.00145223
SN13733	CAP7_c11156_108.1	2A	463.251	[T/C]	100	100	IWB13733	2A	103.62	-0.0368954	0.117081	0.000383237	-0.0028745	0.00902544	2.81385e-06	-0.030106	0.0908969	0.000283434	-0.0176888	0.0585012	0.000106388
SN13735	CAP7_c11288_109.1	5B	54.7127	[T/C]	100	99	\N	\N	\N	-0.119056	0.39899	0.00301181	-0.00233026	0.00622727	1.34803e-06	0.0569098	0.159518	0.000709292	0.00394058	0.0105535	3.82992e-06
SN1374	BobWhite_c2027_84.1	1B	640.556	[T/C]	92.1	98.9	IWB1374	1B	112.07	-0.0171158	0.0711716	0.000154045	-0.0637948	0.448156	0.00359563	-0.162622	1.04361	0.0122742	-0.0833447	0.594388	0.00547704
SN13746	CAP7_c11513_149.1	7B	32.4673	[A/G]	96	99	\N	\N	\N	-0.0424857	0.148502	0.000584606	-0.00532307	0.023156	1.7954e-05	-0.0822751	0.287762	0.00185284	-0.00390507	0.0147534	7.41514e-06
SN13747	CAP7_c1155_57.1	5B	520.876	[A/C]	100	100	IWB13747	5B	69.19	0.180212	1.29575	0.0160745	0.0603466	0.429396	0.00336775	0.0972132	0.4647	0.00389281	0.0746674	0.560154	0.00501996
SN13748	CAP7_c11553_123.1	5B	497.757	[T/C]	100	100	IWB13748	5B	68.36	0.0834982	0.184294	0.00085062	0.00980074	0.0200906	1.36054e-05	0.0827298	0.168004	0.000772571	-0.0140072	0.0290286	2.78308e-05
SN13749	CAP7_c11581_78.1	1A	532.09	[T/C]	100	100	IWB13749	1A	101.19	0.0161065	0.0566389	0.000100375	0.00912407	0.0370169	4.45488e-05	0.0506819	0.184728	0.000903197	0.00544559	0.0204783	1.41079e-05
SN1375	BobWhite_c20282_164.1	5B	689.854	[T/G]	100	100	IWB1375	4A	87.37	-0.00290214	0.0063033	1.38328e-06	-0.163668	0.587224	0.00538668	-0.0446663	0.0974689	0.000316798	-0.0508194	0.137878	0.000511457
SN13757	CAP7_c11822_124.1	3B	693.727	[A/G]	100	99	\N	\N	\N	0.0952556	0.412677	0.00317332	0.15194	0.858744	0.0092509	0.166533	0.86231	0.00947648	0.146032	0.808917	0.00850494
SN1376	BobWhite_c20290_226.1	7B	141.964	[A/G]	100	100	IWB1376	7B	68.33	-0.0720214	0.326801	0.00219941	-0.12564	0.791173	0.0082547	-0.146439	0.775884	0.00818624	-0.12377	0.760791	0.00780463
SN13767	CAP7_c1208_150.1	6D	2.26913	[A/G]	100	100	IWB13767	6D	15.14	-0.0517114	0.195807	0.000943535	-0.0259402	0.113921	0.000364216	-0.0832333	0.319524	0.00218687	0.0155391	0.0643729	0.000127334
SN13769	CAP7_c12113_388.1	1A	522.555	[T/C]	100	100	\N	\N	\N	-0.0132423	0.0328629	3.54798e-05	0.0540392	0.250163	0.00142165	-0.0844582	0.219905	0.00120136	0.0871159	0.442091	0.00351764
SN1377	BobWhite_c20306_111.1	4A	713.523	[T/C]	99	98	IWB1377	4A	137.28	0.1183	0.338383	0.00232492	0.164705	0.591619	0.00544582	0.250777	0.913114	0.0102491	0.143664	0.490236	0.00411511
SN13774	CAP7_c12162_251.1	1B	521.219	[A/G]	87.1	98.9	IWB13774	1B	74.37	-0.0185749	0.0799101	0.000190985	-0.0377419	0.251437	0.00143365	-0.0570271	0.25892	0.00156481	-0.0380841	0.247718	0.00139716
SN13782	CAP7_c1241_128.1	1B	328.44	[A/G]	100	99	IWB13782	1B	64.89	0.131031	0.772258	0.00799309	0.101613	0.692802	0.00684212	0.18394	1.05467	0.0124482	0.0942264	0.618401	0.00580259
SN13784	CAP7_c12484_228.1	6A	566.427	[A/G]	100	97	IWB13784	6A	91.88	0.0491836	0.171807	0.000753744	0.0558588	0.234756	0.00127914	0.0365234	0.111771	0.000395275	0.0473734	0.191692	0.000907367
SN13786	CAP7_c12727_215.1	2B	706.727	[T/G]	100	100	\N	\N	\N	0.0568214	0.335565	0.0022942	0.106579	1.11299	0.0131438	0.077337	0.442879	0.00362048	0.079319	0.712901	0.00711878
SN13792		Un	NA	[T/C]	NA	NA	IWB13792	1A	154.06	0.00644025	0.0244064	1.99257e-05	0.0129885	0.0648444	0.000129231	0.0321052	0.120784	0.000448657	0.0285684	0.150743	0.000598484
SN13795	CAP7_c1326_220.1	6A	37.4077	[T/G]	100	100	IWB13795	6A	58.04	-0.0149766	0.0398811	5.14902e-05	0.0358172	0.139108	0.000520136	-0.0163877	0.0413322	9.40931e-05	0.0397483	0.154475	0.000624673
SN13806	CAP7_c1404_72.1	5A	539.093	[A/G]	96	99	\N	\N	\N	-0.032297	0.0914324	0.000244716	0.104498	0.43899	0.00348383	0.122513	0.409317	0.00321162	0.0899377	0.358746	0.00254306
SN13814	CAP7_c1459_336.1	7B	194.592	[A/G]	100	100	\N	\N	\N	-0.119601	0.411129	0.00315495	-0.0264781	0.0793299	0.000188106	0.00507863	0.0124838	4.36698e-05	-0.0289819	0.0870426	0.000222959
SN13817	CAP7_c1467_220.1	3A	1.38133	[A/G]	100	100	IWB13817	3A	13.51	-0.0639032	0.420915	0.00327158	0.0464799	0.387314	0.00287088	0.0786269	0.483872	0.00413601	0.0109394	0.0714786	0.000154847
SN13819	CAP7_c1479_117.1	1D	25.7289	[T/C]	100	100	\N	\N	\N	-0.0902178	0.320721	0.00213434	-0.015255	0.0686199	0.000143659	0.153395	0.491293	0.0042311	0.0104317	0.0451387	6.50661e-05
SN13823	CAP7_c1527_136.1	2A	750.55	[A/G]	100	99	IWB13823	2A	143.22	-0.0815145	0.336171	0.0023008	-0.00176812	0.00805695	2.24725e-06	-0.161421	0.719178	0.0073585	-0.00162529	0.00727687	1.83434e-06
SN13827	CAP7_c1576_371.1	3B	10.708	[A/G]	100	98	IWB13827	3B	26.92	0.0883598	0.372146	0.00270163	0.0508455	0.277985	0.00169077	0.101436	0.368385	0.00273102	0.0678171	0.39282	0.00293143
SN13830	CAP7_c16_483.1	2B	777.385	[A/G]	100	100	IWB13830	2B	145.75	0.172834	1.63084	0.0215576	0.116277	1.20012	0.0145189	0.18328	1.46171	0.019045	0.132126	1.43806	0.0183312
SN13831	CAP7_c16_567.1	2B	777.385	[A/G]	100	99	\N	\N	\N	0.130822	0.492351	0.00415359	0.0744511	0.303457	0.00194935	0.126441	0.459074	0.00382213	0.103678	0.458212	0.00371514
SN13834	CAP7_c1609_203.1	1D	38.5523	[T/C]	100	99	IWB13834	1D	67.72	-0.0817345	0.395078	0.00296605	-0.084164	0.504175	0.00429697	-0.0531566	0.214797	0.00115621	-0.0671485	0.373078	0.0027046
SN13836	CAP7_c1625_317.1	1B	535.798	[A/G]	100	100	IWB13836	1B	76.09	-0.0271722	0.126294	0.00043887	0.00648841	0.0361285	4.2515e-05	-0.0208813	0.0869274	0.000264141	0.0104331	0.0580135	0.000104723
SN13840	CAP7_c1645_359.1	1A	14.5215	[T/C]	100	100	IWB13840	1A	43.47	0.0979743	0.602008	0.00559572	0.0010178	0.00563626	1.10578e-06	0.11063	0.655109	0.00644402	0.0177722	0.103949	0.000308313
SN13845	CAP7_c1706_56.1	7D	22.6118	[T/C]	100	100	IWB13845	7A	55.26	0.011281	0.0368368	4.42087e-05	-0.0398899	0.187516	0.000874783	-0.0977025	0.382347	0.00289258	-0.0448837	0.212919	0.00108459
SN13855	CAP7_c1794_121.1	3B	807.705	[A/G]	100	100	IWB13855	3B	136.36	-0.105414	0.300888	0.00192607	-0.146887	0.819226	0.00866594	-0.0865732	0.215172	0.00115951	-0.158767	0.89796	0.00982653
SN13863	CAP7_c1866_99.1	2A	516.241	[A/C]	100	100	\N	\N	\N	-0.0352536	0.110283	0.00034411	-0.0221202	0.0873786	0.000224795	-0.0486031	0.152824	0.000660858	-0.028111	0.112507	0.00035572
SN13864	CAP7_c1891_230.1	1A	530.177	[T/G]	100	99	IWB13864	1A	95.2	-0.0960533	0.448008	0.00359998	-0.0926734	0.524252	0.00455531	-0.0813117	0.341352	0.00242569	-0.0959814	0.54186	0.00477933
SN13871	CAP7_c1933_304.1	7A	484.084	[A/G]	100	100	IWB13871.2	7A	127.75	-0.0177896	0.0704032	0.00015096	-0.0405202	0.196457	0.000947257	-0.0410651	0.161379	0.00072299	-0.0347727	0.163624	0.000690615
SN13874		Un	NA	[A/G]	NA	NA	IWB13874	5B	147.45	0.0791291	0.457406	0.0037157	0.0689908	0.504983	0.0043073	0.0702029	0.335346	0.00235926	0.0658964	0.468945	0.0038481
SN13876		Un	NA	[T/C]	NA	NA	IWB13876	1B	118.29	-0.00707483	0.0325166	3.47613e-05	-0.010943	0.0630195	0.000122497	-0.0232521	0.109333	0.000381347	-0.00242061	0.0126711	5.49501e-06
SN1388	BobWhite_c20374_162.1	7A	284.528	[A/G]	100	100	IWB1388	7A	130.27	0.132077	0.765874	0.00790039	0.134268	0.920187	0.0101725	0.210543	1.45544	0.0189411	0.145858	1.03735	0.0119519
SN13883	CAP7_c2089_140.1	1B	685.288	[A/G]	100	100	IWB13883	1D	163.86	-0.125671	0.317456	0.00209962	-0.0550204	0.126835	0.000441475	-0.0518524	0.106757	0.000366871	-0.0866651	0.214499	0.00109821
SN13886	CAP7_c2116_545.1	3B	725.708	[T/C]	90.1	100	IWB13886	3B	81.8	0.147064	0.711472	0.0071186	0.0200098	0.0774774	0.000180054	0.0437267	0.148747	0.000632024	0.0599595	0.269647	0.00160681
SN1389	BobWhite_c20382_117.1	4A	738.75	[T/G]	88.1	100	IWB1389	4A	151.33	0.0470056	0.177456	0.000797055	-0.020499	0.0791661	0.000187387	-0.0565993	0.195215	0.000988888	-0.0147228	0.0552793	9.56034e-05
SN13891		Un	NA	[T/C]	NA	NA	IWB13891	2Dx	82.82	-0.0263168	0.0478074	7.27963e-05	0.0474007	0.0950286	0.000262157	0.0678594	0.128813	0.000498635	0.0432175	0.0858107	0.000217191
SN13906	CAP7_c2260_110.1	6B	20.6876	[T/C]	100	100	IWB13906	6B	23.32	-0.0228589	0.098828	0.000282067	-0.046045	0.289113	0.00180237	-0.0539201	0.246338	0.00144414	-0.0430275	0.261591	0.00152872
SN13914	CAP7_c2381_149.1	6A	61.4188	[A/G]	100	100	IWB13914	6A	71.24	0.0945503	0.404741	0.00307941	0.136248	0.831647	0.00884911	0.188638	0.975307	0.0112074	0.142126	0.871233	0.00942657
SN13915	CAP7_c239_267.1	2A	392.729	[A/G]	100	99	IWB13915	2A	101.97	0.321217	0.892484	0.00977195	0.184475	0.440626	0.00350372	0.218535	0.504262	0.00439848	0.23819	0.621709	0.00584773
SN13946	CAP7_c2649_283.1	7B	705.964	[T/G]	100	100	IWB13946	7B	140.9	-0.0144468	0.0649341	0.000129788	-0.021042	0.116525	0.000379321	-0.00933875	0.0372559	8.40073e-05	-0.0119949	0.0626877	0.000121154
SN13954	CAP7_c2695_75.1	5A	536.678	[T/C]	88.1	100	IWB13954	5B	69.19	-0.200988	0.700963	0.00696935	-0.0860284	0.258778	0.00150341	-0.158544	0.476449	0.00404142	-0.0937961	0.287358	0.00178264
SN1397		Un	NA	[T/C]	NA	NA	IWB1397	4A	41.02	-0.165088	0.807439	0.00850729	-0.162649	0.92938	0.0103115	-0.123971	0.498815	0.00432799	-0.175176	1.02978	0.0118349
SN13970	CAP7_c2854_46.1	2B	403.085	[A/G]	96.9	100	IWB13970	2B	99.8	-0.211932	0.55777	0.00500257	-0.260304	0.882135	0.00960008	-0.229771	0.600397	0.00568298	-0.226124	0.720129	0.00722155
SN1398		Un	NA	[A/G]	NA	NA	\N	\N	\N	0.171197	0.671625	0.00655593	0.196074	0.935996	0.0104118	0.179475	0.698569	0.0070618	0.173264	0.77907	0.00806937
SN13980	CAP7_c302_518.1	1B	388.011	[T/C]	100	100	IWB13980	1B	66.07	-0.0343732	0.0912536	0.00024384	0.00411444	0.0116305	4.64548e-06	-0.0255511	0.0630014	0.000162455	0.0177197	0.0520337	8.526e-05
SN13985	CAP7_c3132_150.1	2A	30.5497	[T/C]	97	100	IWB13985	2A	62.81	-0.0403623	0.182885	0.000839476	0.00145316	0.00732029	1.85818e-06	-0.00129875	0.00474892	3.90484e-05	-0.0124039	0.0657971	0.000132661
SN13992	CAP7_c317_174.1	2B	731	[T/C]	100	100	\N	\N	\N	-0.0910947	0.362904	0.00259697	-0.116031	0.593126	0.00546613	-0.0568006	0.184388	0.000900461	-0.0925044	0.436929	0.00345495
SN13993	CAP7_c317_85.1	2B	731	[T/C]	100	100	IWB13993	2Dx	76.57	0.011393	0.0323394	3.43965e-05	-0.00410216	0.0134696	6.2053e-06	-0.0264707	0.0701779	0.000190225	-0.0281647	0.100312	0.000289004
SN13994	CAP7_c3178_52.1	3A	724.201	[T/G]	99	100	IWB13994	3A	166.19	0.0336601	0.143862	0.000552859	0.0440901	0.232167	0.00125567	0.0310642	0.125108	0.000475299	0.0213578	0.100298	0.000288931
SN14005	CAP7_c3269_236.1	1A	368.198	[A/G]	100	99	IWB14005	1A	71.1	-0.160205	0.63458	0.00604114	-0.144166	0.627398	0.00593215	-0.068896	0.209007	0.00110578	-0.13059	0.546336	0.00483796
SN14010	CAP7_c3299_316.1	1A	11.6652	[T/C]	100	97	IWB14010	1B	18.74	-0.0352862	0.162763	0.000686246	-0.115013	0.93397	0.0103811	-0.048115	0.219078	0.00119401	-0.100005	0.752094	0.00767922
SN14011	CAP7_c3299_342.1	1A	11.6652	[T/C]	93.1	97.9	IWB14011	1B	18.74	0.0352862	0.162763	0.000686246	0.115013	0.93397	0.0103811	0.048115	0.219078	0.00119401	0.100005	0.752094	0.00767922
SN14014	CAP7_c3364_401.1	5D	543.058	[T/C]	88.1	100	IWB14014	5D	187.21	-0.0247423	0.114679	0.00036922	-0.0126125	0.067104	0.000137786	0.0664719	0.340641	0.0024178	0.0221763	0.123142	0.000418321
SN14015	CAP7_c3367_68.1	3A	517.662	[T/C]	100	98	IWB14015	3A	88.02	0.0163028	0.04778	7.27171e-05	0.0137627	0.043503	6.07069e-05	-0.0146021	0.0413683	9.41865e-05	-0.00175596	0.00532287	9.85831e-07
SN14020	CAP7_c3438_196.1	3B	821.089	[T/G]	100	98	IWB14020	3D	148.41	0.135865	0.758325	0.00779103	0.0996686	0.587229	0.00538675	0.12822	0.630445	0.00609853	0.109241	0.663444	0.00642333
SN14021	CAP7_c3456_113.1	1B	476.035	[A/G]	100	100	IWB14021	1B	70.85	-0.0482161	0.210596	0.00106769	-0.0215007	0.102126	0.000298908	-0.0108816	0.0375662	8.47425e-05	-0.0524927	0.285447	0.00176339
SN14023	CAP7_c3491_203.1	2A	504.329	[T/C]	100	100	IWB14023	2A	101.97	-0.192682	0.462506	0.00377886	-0.0329599	0.0627316	0.000121449	-0.118447	0.243781	0.00142	-0.0884988	0.187703	0.000875302
SN1403	BobWhite_c20553_568.1	1A	551.321	[A/G]	100	100	IWB1403	1A	115.39	-0.14182	0.925665	0.0102729	-0.0933557	0.59845	0.005538	-0.125537	0.716291	0.0073168	-0.130209	0.954766	0.0106851
SN14030	CAP7_c3533_280.1	1D	7.83407	[T/C]	100	99	\N	\N	\N	-0.0143414	0.0689202	0.000145083	-0.0447656	0.303788	0.00195277	-0.12592	0.879041	0.00972983	-0.0611897	0.446592	0.00357251
SN14040	CAP7_c3661_99.1	7B	611.741	[T/C]	100	99	IWB14040	7B	87.43	-0.0517397	0.239391	0.00132377	-0.014944	0.0735729	0.000163577	-0.0621469	0.26369	0.00161137	-0.0174715	0.0862899	0.000219427
SN14041	CAP7_c3664_305.1	4B	6.15008	[T/C]	100	99	IWB14041	4B	5.99	0.0270907	0.11957	0.000397973	0.0213301	0.125544	0.000433488	-0.134633	0.812046	0.00872215	0.0258604	0.146936	0.000572199
SN14043	CAP7_c3667_77.1	3B	583.392	[T/C]	98	100	IWB14043	3B	73.35	0.0910306	0.262686	0.00154362	0.113939	0.476184	0.00394279	0.0920657	0.251626	0.00149447	0.116935	0.487629	0.00408219
SN14044	CAP7_c3697_87.1	6B	674.947	[T/C]	100	99	IWB14044	6B	85.96	-0.2487	1.32577	0.0165586	-0.222829	1.47607	0.0189725	-0.31617	1.61537	0.0216081	-0.205734	1.28636	0.0158784
SN1405	BobWhite_c20558_209.1	4A	737.34	[A/G]	82.2	98.8	IWB1405	4A	151.16	-0.120881	0.460048	0.00374838	-0.019416	0.0644979	0.00012794	0.0772113	0.220054	0.00120268	-0.0337289	0.116719	0.000380036
SN14050	CAP7_c3756_190.1	7A	501.588	[A/G]	93.1	98.9	IWB14050	7A	135.81	-0.0660192	0.284644	0.0017603	-0.0334297	0.141479	0.000535895	0.0220974	0.0752581	0.000211328	-0.0384614	0.165358	0.000703386
SN14051	CAP7_c3756_77.1	7A	501.588	[A/G]	100	100	IWB14051	7A	135.81	0.0660192	0.284644	0.0017603	0.0334297	0.141479	0.000535895	-0.0220974	0.0752581	0.000211328	0.0384614	0.165358	0.000703386
SN14053	CAP7_c3782_133.1	7A	625.641	[A/G]	100	99	IWB14053	7A	135.81	-0.0143137	0.0499894	7.92415e-05	0.0351118	0.152156	0.000609029	0.0802235	0.330793	0.00230926	0.0229128	0.0938914	0.000256168
SN14055		Un	NA	[T/C]	NA	NA	IWB14055	2B	96.99	0.0225182	0.0720433	0.000157577	0.0319567	0.156973	0.000643154	0.0182312	0.0513556	0.000122715	0.0292743	0.14016	0.000526517
SN1406	BobWhite_c20558_374.1	7D	5.19933	[A/G]	100	96	IWB1406	7A	42.08	-0.00458401	0.018553	1.16616e-05	-0.00717853	0.0408147	5.37329e-05	-0.0699674	0.337723	0.00238549	0.00404642	0.0222717	1.66223e-05
SN14060	CAP7_c3847_204.1	1A	13.8616	[A/G]	100	98	IWB14060	1B	43.86	0.082801	0.442454	0.00353202	0.0884436	0.767995	0.0079176	0.0824442	0.410861	0.00323014	0.120078	1.17763	0.0141465
SN14066	CAP7_c3885_73.1	1A	305.328	[A/G]	100	99	IWB14066	1A	70.79	-0.0869211	0.273561	0.00164983	-0.0196922	0.0568868	0.000101033	-0.0286759	0.0736107	0.000204356	-0.0508765	0.160597	0.000668532
SN1407	BobWhite_c20558_413.1	4A	737.34	[T/C]	97	99	IWB1407	4A	151.16	-0.0469142	0.163025	0.000688169	-0.0219584	0.0795493	0.000189069	-0.0216215	0.0673433	0.000178966	-0.0198282	0.0709686	0.000152795
SN14072	CAP7_c3950_160.1	7B	730.179	[A/G]	100	100	IWB14072	7B	155.41	0.0971062	0.504799	0.00431233	0.0570592	0.378756	0.00277242	0.0453405	0.175866	0.00083303	0.0570155	0.37249	0.00269791
SN14076	CAP7_c4056_108.1	2B	760.89	[T/C]	100	100	IWB14076	2A	144.41	-0.0476928	0.254587	0.00146597	-0.0310938	0.206708	0.00103277	-0.0103398	0.0420749	9.60292e-05	-0.0124647	0.0731967	0.000161845
SN14087	CAP7_c4219_186.1	3D	601.918	[A/G]	100	100	IWB14087	3D	149	-0.147665	0.795109	0.00832643	-0.0714125	0.406324	0.00309278	-0.0793772	0.305411	0.00203639	-0.09333	0.569068	0.00513815
SN14088	CAP7_c4219_359.1	3D	601.918	[A/G]	100	99	IWB14088	3D	148.88	0.139312	0.735427	0.007461	0.0471441	0.241466	0.0013406	0.0773626	0.297135	0.00194967	0.0619418	0.331757	0.00224652
SN14091	CAP7_c4277_191.1	1A	558.979	[A/G]	100	100	IWB14091	1A	113.77	0.0542638	0.224358	0.0011878	0.00566645	0.0209445	1.47591e-05	0.0614245	0.246445	0.00144515	0.0280408	0.113291	0.000360193
SN14092	CAP7_c4283_232.1	6A	581.747	[A/G]	100	99	IWB14092	6A	100.12	-0.110574	0.674014	0.00658941	-0.108412	0.808197	0.00850386	-0.146585	0.933743	0.0105655	-0.108126	0.798946	0.00835899
SN14093	CAP7_c4283_67.1	6A	581.746	[T/C]	98	100	IWB14093	6A	99.44	-0.0796037	0.381036	0.00280336	-0.0173226	0.0809496	0.000195267	-0.0754668	0.32704	0.00226828	-0.0316546	0.156766	0.000640959
SN14095	CAP7_c4304_207.1	7A	66.283	[A/G]	100	99	IWB14095	7A	97.76	-0.0260838	0.0930482	0.00025269	0.0017688	0.00672013	1.5681e-06	-0.0932618	0.379207	0.00285602	-0.014074	0.0560308	9.8073e-05
SN1410	BobWhite_c20571_102.1	7B	141.075	[T/C]	100	100	IWB1410	7B	68.33	-0.0844115	0.40707	0.00310689	-0.128897	0.839747	0.00896891	-0.146151	0.780949	0.00826095	-0.130112	0.835839	0.00890115
SN1411	BobWhite_c2058_367.1	2A	711.466	[T/C]	100	100	IWB1411	2A	119.93	0.0598866	0.297808	0.00189429	-0.00373037	0.0164622	9.20777e-06	0.0129982	0.0501695	0.000119052	0.00969745	0.0439563	6.18518e-05
SN1412	BobWhite_c20591_89.1	1B	687.798	[T/C]	99	98	IWB1412	1D	163.86	-0.126686	0.323662	0.00216575	-0.0619376	0.14597	0.00056623	-0.0599058	0.126373	0.00048321	-0.091841	0.231573	0.00124892
SN14120	CAP7_c4608_191.1	7D	540.857	[T/G]	100	99	IWB14120	7A	136.27	0.0285552	0.100386	0.000290212	-0.0365643	0.152356	0.000610432	-0.109073	0.464889	0.0038952	-0.025025	0.0991228	0.000282801
SN14134	CAP7_c4800_276.1	5A	564.498	[T/C]	100	100	IWB14134	5A	82.72	-0.0607166	0.204632	0.00101699	-0.101455	0.634557	0.00603048	-0.0564883	0.167273	0.000767042	-0.105891	0.661303	0.00639355
SN14135		Un	NA	[A/G]	NA	NA	IWB14135	2B	157.21	-0.223698	1.24379	0.0152405	-0.0772752	0.380916	0.00279718	-0.237361	1.1989	0.0147464	-0.114715	0.63626	0.00604718
SN14136	CAP7_c4827_78.1	2A	773.826	[A/G]	100	97	\N	\N	\N	0.223698	1.24379	0.0152405	0.0772752	0.380916	0.00279718	0.237361	1.1989	0.0147464	0.114715	0.63626	0.00604718
SN14137	CAP7_c4833_141.1	1A	25.5459	[T/G]	100	99	IWB14137	1A	51.51	0.0266927	0.117249	0.000384223	0.01791	0.0903125	0.000238842	-0.00434959	0.0161607	4.72586e-05	0.0134012	0.0618759	0.000118225
SN14138	CAP7_c4833_55.1	1A	25.546	[T/C]	100	100	IWB14138	1A	51.94	-0.0576736	0.294141	0.00185667	-0.0175317	0.0906978	0.000240713	-0.0229783	0.0931217	0.000294532	-0.0119182	0.0566223	0.000100037
SN14141	CAP7_c4879_249.1	1A	533.254	[A/C]	100	100	IWB14141	1A	101.64	0.0601596	0.30072	0.00192433	0.0209713	0.106235	0.00032107	0.0120826	0.0461315	0.000107132	0.0305337	0.154664	0.000626014
SN14149		Un	NA	[T/C]	NA	NA	\N	\N	\N	-0.081623	0.420047	0.00326119	-0.0205066	0.114408	0.000367021	-0.0702362	0.330967	0.00231117	-0.015782	0.080664	0.00019378
SN1415		Un	NA	[T/C]	NA	NA	IWB1415	1B	108.41	-0.187328	1.70217	0.0227435	-0.0408015	0.276074	0.00167183	-0.082596	0.461153	0.00384821	-0.0608247	0.452627	0.00364642
SN14155	CAP7_c524_297.1	6B	715.704	[T/C]	100	97	IWB14155.2	6D	153.08	0.0278011	0.137352	0.000509448	0.083576	0.770444	0.0079531	0.0424076	0.206843	0.00108713	0.0789605	0.68532	0.00672925
SN1416	BobWhite_c20621_683.1	1B	630.832	[T/C]	100	99	IWB1416	1B	108.36	-0.19801	1.83097	0.0248977	-0.0455164	0.312864	0.00204757	-0.096228	0.557219	0.00509706	-0.0671506	0.510506	0.00437318
SN142		Un	NA	[T/C]	NA	NA	IWB142	5B	182.15	-0.0520438	0.222074	0.00116757	-0.0135781	0.0630113	0.000122467	-0.0287694	0.102259	0.000342203	-0.0126984	0.0581154	0.00010507
SN14222	CAP7_c6937_354.1	1B	664.302	[T/C]	92.1	96.8	\N	\N	\N	-0.017516	0.0633011	0.000123737	-0.048345	0.283999	0.00175081	-0.160454	0.824314	0.00890527	-0.0346493	0.187154	0.000870915
SN14235	CAP7_c7296_88.1	7A	642.737	[T/C]	100	99	IWB14235	7A	136.43	0.122638	0.72671	0.00733605	0.0931232	0.700301	0.00694805	0.109566	0.577139	0.00536566	0.0824184	0.583168	0.00532629
SN14239	CAP7_c7349_21.1	2B	210.652	[A/G]	97.2	97.1	IWB14239	2B	96.99	-0.0841165	0.275328	0.0016673	0.125093	0.575197	0.00522557	0.0240299	0.0631619	0.000163049	0.107305	0.465419	0.0038043
SN14252	CAP7_c756_531.1	5D	544.615	[A/G]	100	99	IWB14252	5D	187.46	-0.071652	0.37344	0.00271638	-0.0675526	0.440416	0.00350116	-0.0538609	0.23585	0.00134601	-0.05131	0.306838	0.00198227
SN1427	BobWhite_c20689_427.1	4D	482.706	[T/C]	100	100	IWB1427	4D	101.98	0.0800408	0.380325	0.00279518	0.0340634	0.182419	0.00083438	0.0299188	0.107819	0.00037281	0.0291014	0.149314	0.000588564
SN14279	CAP7_c821_239.1	1A	573.233	[T/C]	100	100	IWB14279	1A	130.09	0.239326	1.7048	0.0227873	0.128258	0.966774	0.0108801	0.238969	1.58031	0.0210205	0.136295	1.03907	0.0119784
SN1428	BobWhite_c2069_1096.1	3A	10.246	[A/G]	100	96	IWB1428	3B	9.7	-0.0352328	0.129378	0.000458149	-0.0718175	0.330014	0.00223021	-0.0717984	0.274446	0.00171795	-0.0595374	0.260581	0.00151901
SN14290	CAP7_c8713_356.1	5D	552.789	[A/G]	100	97	IWB14290	5B	182.98	-0.0844467	0.241452	0.00134278	0.0226392	0.0686912	0.000143937	-0.109009	0.276988	0.00174346	0.0212063	0.0634215	0.000123829
SN1430		Un	NA	[A/G]	NA	NA	IWB1430	5B	71.37	-0.109008	0.247998	0.00140374	-0.0109628	0.0220683	1.63455e-05	-0.121359	0.258144	0.00155728	-0.000844615	0.00166512	9.72797e-08
SN14305	CAP7_c892_432.1	2A	14.8121	[A/G]	97	100	\N	\N	\N	0.12383	0.388145	0.00288542	0.0964309	0.317304	0.00209442	0.130563	0.381575	0.00288358	0.133799	0.48035	0.0039906
SN14307	CAP7_c900_114.1	6A	61.4014	[A/G]	100	100	IWB14307	6A	71.24	0.145515	0.751472	0.00769197	0.154812	1.03844	0.0119821	0.187141	0.969044	0.0111103	0.166444	1.14042	0.0135596
SN14312	CAP7_c915_121.1	3A	736.389	[A/G]	100	99	IWB14312	3A	177.24	-0.00964498	0.0326575	3.50529e-05	0.0187778	0.0836556	0.000207483	0.0383865	0.137869	0.000557636	-0.0116264	0.0494227	7.73251e-05
SN14316	CAP7_c9226_239.1	2D	579.202	[A/C]	100	99	\N	\N	\N	0.0653524	0.202462	0.000998751	0.0220814	0.0689399	0.000144912	0.112205	0.352368	0.00254888	0.0333501	0.10561	0.000317304
SN14320		Un	NA	[A/G]	NA	NA	IWB14320	7D	123.51	-0.0479886	0.133714	0.000485782	-0.117249	0.578841	0.00527428	-0.136291	0.373531	0.00279027	-0.0686965	0.283762	0.00174648
SN1433	BobWhite_c20706_135.1	6A	352.663	[A/G]	100	99	IWB1433	6A	79.08	-0.272851	0.916198	0.0101295	-0.225481	0.94291	0.0105167	-0.242083	0.721322	0.0073895	-0.220371	0.898571	0.0098357
SN14331	CAP7_c950_137.1	7A	709.123	[T/C]	100	100	IWB14331	7A	212.37	0.297499	1.43975	0.0184107	0.230022	1.21816	0.0148058	0.243341	1.03537	0.0121448	0.246825	1.33926	0.0167294
SN14332	CAP7_c9506_174.1	1B	597.153	[T/C]	100	100	IWB14332	5B	29.11	0.0189546	0.0857794	0.00021766	-0.00825024	0.0478754	7.28686e-05	0.0509187	0.243575	0.00141807	0.00898518	0.0518568	8.47115e-05
SN14333	CAP7_c9530_138.1	5A	685.012	[A/C]	100	100	IWB14333	5A	130.9	-0.169658	1.27344	0.0157158	-0.121559	1.01941	0.0116879	-0.127603	0.741534	0.00768289	-0.123104	0.965842	0.0108538
SN14343	CAP7_c973_156.1	1D	12.3151	[T/C]	100	97	IWB14343	1D	37.82	0.0944929	0.675579	0.00661135	0.0648502	0.56256	0.00505744	0.0119575	0.0514411	0.000122982	0.0880277	0.84864	0.00909061
SN14352	CAP7_rep_c10311_217.1	6B	506.726	[T/C]	100	99	\N	\N	\N	-0.00417379	0.0147311	7.41407e-06	-0.0724785	0.372742	0.00270378	-0.0679353	0.275051	0.00172402	-0.0799605	0.420416	0.00325639
SN14354	CAP7_rep_c10402_310.1	7A	694.547	[T/C]	100	99	IWB14354	7A	181.38	0.0390297	0.205039	0.00102043	0.0476308	0.340989	0.00234941	0.116317	0.7272	0.0074746	0.0583447	0.436935	0.00345503
SN14374	CAP7_rep_c12537_81.1	3A	730.279	[A/G]	82.2	98.8	IWB14374	3A	177.24	0.00582879	0.020873	1.46859e-05	0.0423127	0.226056	0.00120085	0.10548	0.510395	0.00447817	0.0301993	0.150929	0.000599779
SN14375	CAP7_rep_c12573_126.1	6B	709.218	[T/G]	97	100	IWB14375	6B	113.67	0.0130634	0.0439834	6.20999e-05	0.0108065	0.0504918	8.06218e-05	0.00871465	0.0250219	5.94326e-05	-0.0271602	0.135574	0.000496424
SN1438	BobWhite_c20735_255.1	7B	2.78688	[A/G]	81.2	98.8	IWB1438	7B	2.95	0.0384937	0.150983	0.000601851	-0.0282747	0.146419	0.000569294	-0.072604	0.28811	0.00185641	0.00333244	0.0150337	7.6948e-06
SN14381	CAP7_rep_c12715_390.1	5D	547.274	[T/C]	99	100	\N	\N	\N	0.028696	0.124666	0.000428826	0.123182	1.00662	0.0114908	0.0736888	0.339798	0.00240845	0.0824121	0.564505	0.00507757
SN14382	CAP7_rep_c12716_77.1	6D	458.759	[A/G]	90.1	98.9	IWB14382	6D	133.61	-0.139228	0.966098	0.0108884	-0.0930944	0.692763	0.00684158	-0.135767	0.83962	0.00913465	-0.082257	0.578707	0.00526661
SN14389	CAP7_rep_c12940_130.1	3A	646.273	[T/C]	100	100	IWB14389	3A	108.79	0.179765	0.699232	0.00694482	0.19821	0.970239	0.010933	0.0477766	0.118714	0.000436137	0.145753	0.61637	0.00577489
SN1439	BobWhite_c20748_123.1	5D	555.502	[A/G]	100	100	IWB1439	5D	204.58	0.144857	0.421911	0.00328352	0.0282727	0.0755006	0.000171628	0.148853	0.423148	0.00337859	0.0328424	0.088134	0.000228123
SN14399	CAP7_rep_c13155_285.1	7A	732.053	[A/C]	99	98	IWB14399	7B	171.11	0.132746	0.508086	0.00435447	0.104663	0.612089	0.00572301	0.0409831	0.108456	0.000376389	0.059416	0.287307	0.00178212
SN14419	CAP7_rep_c5636_102.1	2B	640.103	[A/C]	80.2	98.8	IWB14419	2B	108.04	-0.0964882	0.420653	0.00326844	-0.0781331	0.376069	0.00274169	-0.264306	1.6221	0.0217209	-0.119205	0.656017	0.00632012
SN1442	BobWhite_c20782_697.1	6A	107.113	[A/G]	100	100	IWB1442	6A	77.14	0.0665445	0.230778	0.00124528	0.0587613	0.266485	0.00157777	0.0400231	0.118358	0.000434	0.0686464	0.301979	0.00193189
SN14426	CAP7_rep_c5949_55.1	7A	709.123	[T/G]	99	99	IWB14426	7A	212.37	0.0388989	0.161491	0.000676937	0.0179915	0.0900831	0.000237731	0.0178252	0.0637586	0.00016527	0.0250571	0.128824	0.000453375
SN14436	CAP7_rep_c6352_375.1	1B	668.912	[T/G]	100	99	IWB14436	1B	141.82	0.0484353	0.261925	0.00153627	0.00231278	0.0140313	6.72523e-06	-0.0560477	0.292598	0.00190261	0.0111312	0.0704432	0.000150694
SN14438		Un	NA	[A/G]	NA	NA	\N	\N	\N	0.112956	0.590194	0.00543593	0.0630902	0.353658	0.00248914	0.0878171	0.373062	0.00278485	0.0676257	0.37304	0.00270416
SN14443	CAP7_rep_c6852_87.1	6B	3.88696	[A/G]	91.1	98.9	IWB14443	6B	0.37	-0.0162878	0.0704469	0.000151135	-0.0156905	0.0842104	0.000210026	-0.0447618	0.20122	0.00103921	-0.0195847	0.106479	0.000322047
SN14447	CAP7_rep_c6939_197.1	2A	379.151	[T/C]	100	99	IWB14447	2A	103.62	0.265013	0.677549	0.00663901	0.126729	0.272296	0.00163456	0.205861	0.465274	0.00390004	0.200543	0.489096	0.00410071
SN14452		Un	NA	[T/C]	NA	NA	IWB14452	1B	65.42	-0.10809	0.369538	0.00267198	-0.0879809	0.356474	0.0025205	-0.032708	0.0873271	0.000266054	-0.0508993	0.182638	0.000835168
SN14457	CAP7_rep_c7543_346.1	6B	3.38422	[A/C]	98	98	\N	\N	\N	-0.0302662	0.132964	0.000480959	-0.0422107	0.273999	0.00165133	0.00844595	0.0303835	6.91269e-05	-0.00936741	0.0499916	7.90242e-05
SN14469	CAP7_rep_c8696_241.1	7A	237.389	[A/G]	100	99	IWB14469	7B	69.39	-0.129351	0.676155	0.00661943	-0.145461	1.02442	0.0117652	-0.209684	1.26601	0.015832	-0.165412	1.1611	0.0138855
SN14484	CAP7_s12849_67.1	1B	474.449	[A/G]	100	100	IWB14484	1B	70.08	-0.0540444	0.281027	0.00172401	-0.0351877	0.211	0.00106932	-0.031165	0.130923	0.000512142	-0.0254687	0.143688	0.000550125
SN14496	CAP8_c1113_199.1	3B	723.647	[T/C]	100	99	IWB14496	3B	81.2	-0.202027	1.03235	0.0119083	-0.141581	0.68501	0.0067324	-0.126588	0.513741	0.00452178	-0.155004	0.777066	0.00804026
SN14502	CAP8_c1196_538.1	4D	121.818	[T/C]	89.1	100	\N	\N	\N	-0.0256114	0.0576977	0.000103944	-0.120908	0.421082	0.00326798	-0.106727	0.257935	0.00155525	-0.096333	0.311477	0.00203073
SN14511	CAP8_c1305_148.1	1B	25.814	[A/G]	100	98	IWB14511	1D	44.69	0.00888429	0.0396453	5.09081e-05	-0.0372746	0.252572	0.00144437	-0.0513397	0.246746	0.001448	-0.0235047	0.145259	0.000560759
SN14512	CAP8_c1310_127.1	6B	504.311	[T/C]	100	99	\N	\N	\N	-0.00417379	0.0147311	7.41407e-06	-0.0724785	0.372742	0.00270378	-0.0679353	0.275051	0.00172402	-0.0799605	0.420416	0.00325639
SN14519	CAP8_c1356_450.1	1B	18.3859	[T/C]	100	99	\N	\N	\N	-0.166134	1.18455	0.0142963	-0.0603527	0.389711	0.00289862	-0.152699	0.988446	0.0114115	-0.0839739	0.59429	0.00547572
SN14520	CAP8_c1359_283.1	2B	728.398	[T/C]	100	96	\N	\N	\N	0.0632243	0.231542	0.00125217	0.0824147	0.372164	0.00269721	0.0187613	0.0550738	0.000134666	0.0704587	0.304981	0.00196297
SN14528	CAP8_c1393_327.1	3A	557.422	[A/G]	100	99	IWB14528	3A	90.55	-0.0441032	0.227183	0.00121298	-0.0587987	0.401433	0.00303527	-0.0170859	0.0730089	0.00020184	-0.0302533	0.176796	0.000789711
SN14533	CAP8_c145_89.1	5D	547.273	[T/C]	100	99	IWB14533	5D	194.94	-0.0303817	0.132608	0.000478675	-0.11215	0.876257	0.00951213	-0.0748082	0.346488	0.0024829	-0.0685558	0.441338	0.00350847
SN14543	CAP8_c1562_139.1	2A	15.8833	[A/C]	100	100	IWB14543	2A	25.97	-0.124372	0.521647	0.00452934	-0.0928569	0.423072	0.00329179	-0.10989	0.418133	0.00331779	-0.0930544	0.423799	0.00329682
SN14556	CAP8_c1678_709.1	6B	159.689	[A/G]	99	98	IWB14556	6B	66.08	-0.0422814	0.17999	0.000816759	0.00122181	0.00532001	9.85875e-07	-0.057622	0.248093	0.00146078	-0.0201157	0.0950034	0.000261738
SN14564	CAP8_c1799_237.1	3B	55.4568	[A/G]	100	99	IWB14564	3B	61.64	-0.0775105	0.405732	0.0030911	-0.0475121	0.268558	0.00159796	-0.0234753	0.0949805	0.000303959	-0.031531	0.156208	0.000636976
SN14566	CAP8_c1801_231.1	6B	353.872	[A/G]	100	100	IWB14566	6B	64.82	-0.0299482	0.0747766	0.000168874	-0.00341941	0.00961055	3.18632e-06	-0.100561	0.278093	0.00175458	-0.0386112	0.119804	0.000398245
SN14571	CAP8_c1851_62.1	6B	233.695	[A/G]	100	100	IWB14571	6B	65.27	0.0315713	0.120529	0.000403709	0.0354142	0.173035	0.000761778	0.073429	0.287751	0.00185273	0.0441663	0.222533	0.00116832
SN14580	CAP8_c1968_64.1	5B	369.153	[T/C]	100	98	IWB14580	5B	49.01	0.0725607	0.225445	0.00119747	0.0290816	0.0928421	0.000251236	0.0703929	0.206231	0.00108188	0.0423729	0.140432	0.000528325
SN14582	CAP8_c2014_192.1	5A	473.638	[A/G]	100	99	IWB14582	5A	47.41	-0.012224	0.0301864	3.0106e-05	-0.0146946	0.0398299	5.12756e-05	-0.00908522	0.0218395	5.44986e-05	-0.0278207	0.078067	0.000182397
SN14591	CAP8_c2210_103.1	6D	461.455	[A/C]	100	99	\N	\N	\N	0.0986225	0.337533	0.00231564	0.00577657	0.0187709	1.19111e-05	0.0191747	0.0502057	0.000119163	0.0178161	0.0598697	0.000111122
SN14592	CAP8_c2210_66.1	6A	608.119	[A/G]	90.1	98.9	IWB14592	6A	136.85	-0.0325996	0.14708	0.000574808	-0.0830143	0.633714	0.00601888	-0.0340693	0.140254	0.000573622	-0.0458528	0.274831	0.00165769
SN1460	BobWhite_c20952_105.1	2A	703.709	[T/C]	100	98	\N	\N	\N	0.118901	0.359735	0.00256135	0.120021	0.407495	0.00310659	-0.0635164	0.161644	0.000724949	0.0819514	0.251415	0.00143185
SN14612	CAP8_c2401_433.1	1D	11.8797	[A/G]	100	100	IWB14612	1D	45.44	-0.0269666	0.148673	0.000585787	0.0343359	0.256425	0.00148094	-0.0382457	0.196574	0.0010002	0.0238627	0.164902	0.00070002
SN14614	CAP8_c2432_370.1	2B	711.534	[T/C]	100	100	\N	\N	\N	-0.0365182	0.179779	0.00081511	-0.0161927	0.0919822	0.000246994	-0.0776149	0.430227	0.00346489	-0.0189727	0.108626	0.000333885
SN14618	CAP8_c2448_355.1	1A	10.0698	[A/C]	91.1	100	IWB14618	1A	29.11	0.0576366	0.273748	0.00165168	0.00436326	0.0204333	1.40631e-05	0.0318973	0.12679	0.000485837	0.0151396	0.0742102	0.000166035
SN14635	CAP8_c2687_128.1	5B	572.344	[A/G]	100	99	IWB14635	5B	104.23	0.256903	1.42551	0.0181782	0.180614	1.14858	0.0137034	0.267398	1.4224	0.0183947	0.162488	0.970586	0.0109261
SN14655	CAP8_c2971_73.1	1D	475.504	[T/C]	93.1	100	\N	\N	\N	0.0597068	0.253234	0.00145312	0.138246	1.1254	0.0133386	0.214515	1.30072	0.016397	0.157069	1.22418	0.014885
SN14661	CAP8_c3064_95.1	5A	677.845	[A/G]	100	100	IWB14661	5A	125.2	-0.0174239	0.0804293	0.000193285	0.0214496	0.124491	0.000427022	0.0631825	0.323218	0.00222677	0.0366703	0.223713	0.00117874
SN14668		Un	NA	[T/C]	NA	NA	IWB14668	2A	154.76	0.0084453	0.02826	2.64946e-05	0.0349907	0.141331	0.000534904	0.00229479	0.00713223	4.00407e-05	0.0426291	0.176923	0.000790694
SN14681	CAP8_c3273_136.1	4B	552.018	[A/G]	100	99	IWB14681	4B	71.46	-0.0164472	0.0622939	0.000120068	-0.0386576	0.190069	0.000895269	0.011876	0.0397337	9.00284e-05	-0.023351	0.10243	0.000300188
SN14688	CAP8_c3408_117.1	2B	563.183	[T/C]	100	100	IWB14688	2B	104.39	-0.217558	1.26134	0.0155216	-0.181962	1.59944	0.0210013	-0.18991	0.898663	0.0100283	-0.175554	1.47921	0.0190028
SN14690	CAP8_c3451_65.1	7A	410.731	[A/G]	82.2	98.8	IWB14690	7A	126.8	-0.169291	0.780751	0.0081167	-0.198096	1.15798	0.0138517	-0.236075	1.16938	0.0142719	-0.186911	1.05334	0.0121994
SN14696	CAP8_c359_95.1	3A	74.3649	[A/G]	92.1	100	IWB14696	3A	84.49	0.0859326	0.22867	0.0012263	0.145562	0.497988	0.00421808	-0.0134933	0.0281193	6.48244e-05	0.110457	0.346353	0.00240561
SN14703	CAP8_c3752_330.1	1D	479.737	[T/C]	100	100	IWB14703	1B	137	-0.0472102	0.144374	0.000556325	-0.0500069	0.21955	0.00114339	-0.107955	0.315536	0.00214402	-0.0988566	0.504	0.00428996
SN14710		Un	NA	[A/C]	NA	NA	IWB14710	2A	103.62	0.136039	0.299155	0.00190817	0.0299297	0.0767397	0.000176889	0.0367556	0.065608	0.00017226	0.0575215	0.154906	0.000627728
SN14712	CAP8_c3982_23.1	2B	210.652	[A/G]	98.6	97.2	IWB14712	2B	96.99	-0.0836153	0.269333	0.00160828	0.137111	0.643088	0.00614808	0.0480081	0.134697	0.000536663	0.111513	0.482935	0.00402307
SN14720	CAP8_c42_161.1	3B	779.543	[A/C]	100	99	IWB14720	3B	115.36	0.151138	0.969057	0.0109337	0.0909687	0.636692	0.00605987	0.0810419	0.382161	0.00289041	0.113501	0.859882	0.00925752
SN14725	CAP8_c4299_315.1	5D	266.086	[T/C]	91.1	98.9	IWB14725	2B	67.07	0.149331	1.03598	0.0119644	0.154961	1.38555	0.0174973	0.171039	1.18818	0.014574	0.139771	1.17269	0.0140684
SN14754	CAP8_c4643_61.1	1A	537.543	[T/C]	100	99	\N	\N	\N	-0.165654	0.510635	0.00438722	-0.164454	0.604349	0.00561786	-0.271426	0.799611	0.0085372	-0.134815	0.456043	0.00368842
SN14755	CAP8_c4697_108.1	1B	547.591	[A/G]	100	99	IWB14755	3A	86.66	-0.0581588	0.283506	0.00174886	-0.159999	1.46525	0.0187956	-0.0871986	0.435631	0.00353113	-0.134795	1.11163	0.0131078
SN14764	CAP8_c4813_252.1	2A	72.7406	[A/C]	100	99	IWB14764	2A	97.51	-0.107883	0.555696	0.00497513	-0.120249	0.760387	0.00780749	-0.166159	0.933143	0.0105563	-0.127978	0.82376	0.008723
SN14772	CAP8_c4897_397.1	1A	368.384	[T/C]	100	100	IWB14772	1A	71.1	-0.0121829	0.0481885	7.39042e-05	-0.0579389	0.319993	0.00212294	-0.0544833	0.233543	0.00132474	-0.044799	0.232204	0.00125461
SN1478	BobWhite_c21129_830.1	7B	732.657	[A/G]	100	99	IWB1478	7B	162.11	-0.283694	2.13455	0.0300273	-0.182976	1.45753	0.0186694	-0.132047	0.622527	0.00598844	-0.142695	0.988174	0.011195
SN14782	CAP8_c4926_348.1	7A	225.358	[A/G]	100	100	IWB14782	7A	127.75	0.0086438	0.0298929	2.95419e-05	0.0190272	0.0773174	0.000179366	-0.0174204	0.0588777	0.000147613	0.0324737	0.139038	0.000519093
SN14786		Un	NA	[A/G]	NA	NA	IWB14786	7A	217	-0.0571218	0.128533	0.000452834	-0.0471892	0.113298	0.000360637	-0.0628408	0.135104	0.000539331	-0.054276	0.131951	0.000473136
SN14791	CAP8_c5043_190.1	2A	677.912	[T/C]	100	99	IWB14791	1B	117.81	0.0422707	0.221065	0.00115868	0.0460899	0.319643	0.00211922	0.113024	0.728834	0.0074983	0.0524316	0.371005	0.00268106
SN14792	CAP8_c5043_351.1	3A	301.203	[T/C]	81.2	98.8	IWB14792	3D	4	-0.105165	0.444894	0.00356183	-0.0678413	0.283092	0.00174172	-0.0257565	0.0775401	0.000221187	-0.0527226	0.208309	0.00104519
SN14794	CAP8_c5108_139.1	2B	26.5679	[A/G]	93.1	98.9	IWB14794	2B	46.76	-0.0123536	0.0415367	5.56629e-05	0.012257	0.051635	8.41195e-05	0.0999988	0.402596	0.00313128	0.0130796	0.0546361	9.35118e-05
SN14799	CAP8_c5161_165.1	2A	731.157	[T/C]	100	99	\N	\N	\N	-0.00347384	0.00975286	3.28596e-06	0.0232043	0.0808835	0.000194973	-0.0602265	0.18525	0.000907396	0.0151983	0.0512991	8.29924e-05
SN14800	CAP8_c5161_541.1	2B	725.961	[A/G]	96	99	\N	\N	\N	0.0029763	0.00815916	2.30804e-06	-0.0108215	0.0362258	4.27357e-05	0.0659532	0.200205	0.00103065	-0.00601017	0.0196617	1.30284e-05
SN14811	CAP8_c533_120.1	2A	423.206	[A/C]	100	100	\N	\N	\N	-0.0282278	0.0477622	7.26653e-05	0.173727	0.398591	0.00300199	0.00805578	0.0128085	4.39512e-05	0.0767732	0.148983	0.000586276
SN14818	CAP8_c541_362.1	4A	104.705	[T/C]	100	100	IWB14818	4A	48.84	0.0540939	0.14114	0.000534543	0.0419729	0.117694	0.000386182	-0.0197343	0.0460195	0.000106813	0.0492463	0.140744	0.000530395
SN14819	CAP8_c5417_205.1	6D	352.357	[A/G]	100	99	IWB14819	2Dx	94.14	-0.138727	0.60747	0.00566991	-0.0776823	0.565272	0.00509341	-0.00462282	0.0127052	4.3861e-05	-0.0759874	0.487309	0.00407815
SN14825	CAP8_c5592_77.1	5A	476.403	[T/G]	100	99	IWB14825	5A	53.47	0.0834388	0.301324	0.00193057	0.0339791	0.115635	0.000374132	0.0264767	0.0760454	0.000214703	0.0335668	0.114096	0.000364819
SN14833	CAP8_c5800_150.1	2B	210.652	[A/G]	95	99	IWB14833	2B	96.99	-0.0637216	0.195189	0.00093846	0.149712	0.729294	0.00736044	0.0610402	0.177771	0.000847929	0.123475	0.555071	0.00495284
SN14845	CAP8_c607_659.1	2A	504.711	[T/C]	100	99	\N	\N	\N	-0.127997	0.268251	0.0015977	-0.200791	0.515952	0.00444809	-0.201572	0.463305	0.00387526	-0.220726	0.585553	0.00535826
SN14852	CAP8_c6142_206.1	2A	191.9	[A/G]	100	100	IWB14852	2A	101.97	-0.212519	0.534317	0.00469413	-0.02213	0.0419366	5.65962e-05	-0.159781	0.356837	0.00259935	-0.101712	0.225478	0.00119438
SN14859	CAP8_c6336_351.1	3D	16.516	[A/G]	100	100	\N	\N	\N	-0.129737	0.356388	0.00252387	-0.0689622	0.290612	0.00181756	-0.0160407	0.0290071	6.64754e-05	-0.0533792	0.208498	0.0010468
SN14875	CAP8_c665_242.1	3A	24.753	[A/G]	100	99	IWB14875	7B	101.18	0.0148419	0.0570164	0.000101641	0.0265434	0.122775	0.000416559	-0.0347926	0.13332	0.000527656	0.000444285	0.00181009	1.14918e-07
SN14882	CAP8_c671_588.1	5A	689.916	[A/G]	100	98	IWB14882	5A	137.88	0.0991407	0.294292	0.00185821	0.0154207	0.0478727	7.28607e-05	0.019295	0.0460583	0.000106924	0.00444231	0.0131718	5.93127e-06
SN14885	CAP8_c674_126.1	3B	687.761	[T/C]	100	99	IWB14885	3B	80.13	-0.0954231	0.352689	0.00248262	-0.158873	0.762099	0.00783223	-0.167731	0.72655	0.00746518	-0.144452	0.665204	0.00644785
SN1489		Un	NA	[A/G]	NA	NA	IWB1489	1D	165.01	0.135412	0.36609	0.00263293	0.0737442	0.186622	0.000867649	0.0778115	0.177256	0.000843894	0.0973184	0.259898	0.00151246
SN14891	CAP8_c6799_93.1	6D	462.632	[A/G]	100	100	IWB14891	6D	155.56	-0.0038172	0.0134699	6.21622e-06	0.052388	0.306026	0.00197602	0.0329728	0.123224	0.000463608	0.0188175	0.0926343	0.00024993
SN14898	CAP8_c693_132.1	2B	474.355	[T/C]	100	100	\N	\N	\N	-0.0218298	0.0634624	0.000124329	-0.00795727	0.0299664	2.96319e-05	-0.0545149	0.167773	0.000770828	-0.0162714	0.0624939	0.000120452
SN14910	CAP8_c710_140.1	4A	738.887	[A/C]	100	98	IWB14910	4A	151.16	0.0683776	0.258999	0.00150811	0.0725041	0.308771	0.00200466	0.122809	0.517322	0.00456856	0.0878139	0.391396	0.00291491
SN14915	CAP8_c7260_77.1	6B	563.488	[A/G]	100	99	IWB14915	6B	71.76	-0.000316892	0.00110666	4.31461e-08	-0.046621	0.216623	0.00111785	-0.0484221	0.18828	0.000931906	-0.046629	0.216072	0.00111182
SN1493		Un	NA	[A/G]	NA	NA	IWB1493	3A	120.2	0.0341826	0.147636	0.000578629	0.109475	0.774428	0.00801091	0.0733037	0.358591	0.00261922	0.100789	0.682757	0.00669327
SN14946	CAP8_c8016_120.1	3B	139.778	[A/G]	100	100	IWB14946	3B	61.64	-0.0122207	0.0478295	7.28605e-05	0.0368718	0.191227	0.000904621	0.0433778	0.179608	0.000862398	0.0146677	0.0681551	0.000141689
SN14947	CAP8_c8024_128.1	6A	492.282	[T/C]	100	99	IWB14947	6A	82.38	0.0160601	0.0336641	3.7168e-05	-0.0166523	0.046054	6.76803e-05	0.0078764	0.0149793	4.60099e-05	-0.0269576	0.0758011	0.000172705
SN14948	CAP8_c806_297.1	1A	297.381	[T/C]	100	99	IWB14948	1A	70.1	0.0183821	0.0591592	0.00010896	-0.0856563	0.456208	0.00369456	0.141826	0.55792	0.00510647	-0.0302205	0.128396	0.000450698
SN1495	BobWhite_c2143_229.1	6A	567.091	[T/C]	100	99	IWB1495	6A	91.88	-0.0491836	0.171807	0.000753744	-0.0558588	0.234756	0.00127914	-0.0365234	0.111771	0.000395275	-0.0473734	0.191692	0.000907367
SN14950	CAP8_c818_370.1	1B	557.944	[T/G]	100	100	IWB14950	1B	79.77	-0.0584382	0.251052	0.00143247	-0.0690547	0.406947	0.00310013	-0.0244219	0.0792671	0.000228801	-0.0370542	0.187763	0.000875779
SN14958	CAP8_c8456_75.1	5D	143.783	[A/G]	100	100	\N	\N	\N	0.246935	1.58563	0.0208088	0.203919	1.37943	0.0173981	0.233601	1.30222	0.0164215	0.239643	1.7646	0.0237185
SN14959	CAP8_c8516_542.1	2B	749.028	[A/G]	100	97	IWB14959	2B	130.29	-0.11205	0.682042	0.00670215	-0.086793	0.665038	0.00645273	-0.172701	1.11025	0.0133277	-0.102739	0.828442	0.00879199
SN14962	CAP8_c8600_130.1	7A	715.431	[T/G]	100	99	IWB14962	7A	212.66	-0.0342863	0.106469	0.000322905	0.0881712	0.356375	0.00251941	0.0346267	0.0993545	0.000326691	0.0558818	0.20337	0.00100353
SN14967	CAP8_c8768_51.1	7A	519.134	[T/C]	100	99	IWB14967	7A	131.56	-0.102221	0.4001	0.00302483	-0.0702878	0.295872	0.00187119	-0.145727	0.587424	0.0055055	-0.0884421	0.391762	0.00291915
SN14968		Un	NA	[A/G]	NA	NA	\N	\N	\N	0.10984	0.405001	0.00308248	0.156673	0.772296	0.00797996	0.0642286	0.200809	0.00103574	0.172464	0.879762	0.00955391
SN14969	CAP8_c879_120.1	1A	54.4611	[A/G]	100	98	IWB14969	1D	73.13	0.152865	1.04136	0.0120479	0.0852117	0.717783	0.00719618	0.0960619	0.48697	0.00417565	0.0823751	0.672998	0.0065566
SN14974	CAP8_c8935_183.1	7A	725.928	[T/C]	100	100	\N	\N	\N	-0.251283	1.01265	0.0116036	-0.11375	0.486962	0.00407831	-0.107513	0.291488	0.00189116	-0.0511022	0.178787	0.000805103
SN14975		Un	NA	[A/G]	NA	NA	\N	\N	\N	-0.123858	0.417578	0.00323169	-0.0990512	0.420255	0.0032581	-0.0130774	0.0301101	6.85912e-05	-0.101975	0.431574	0.00339023
SN14983	CAP8_c909_312.1	5B	26.4501	[T/G]	100	100	IWB14983	5B	28.58	-0.0835576	0.463121	0.0037865	-0.0322633	0.182583	0.000835664	-0.103286	0.535712	0.00481054	-0.0321804	0.180023	0.00081471
SN14984	CAP8_c9110_427.1	4A	453.298	[T/C]	100	99	IWB14984	4D	80.68	0.0869186	0.497494	0.00421901	0.0483785	0.347797	0.00242421	0.152875	0.963791	0.011029	0.0601927	0.452828	0.00364888
SN14997	CAP8_c950_198.1	6B	712.998	[T/C]	100	97	IWB14997.2	6B	118.99	-0.0350857	0.121674	0.000410604	-0.10434	0.614379	0.0057542	0.0135647	0.0412808	9.39602e-05	-0.0555813	0.269294	0.00160336
SN14999	CAP8_c9553_109.1	1B	474.449	[A/G]	100	100	IWB14999	1B	70.08	0.0309358	0.139638	0.000524538	-0.0163745	0.0814435	0.000197473	0.0248838	0.0958911	0.000308628	0.00520207	0.024347	1.97754e-05
SN1500	BobWhite_c21482_192.1	5B	631.029	[A/G]	100	100	IWB1500	5B	129.83	-0.0715125	0.325023	0.00218032	-0.0853657	0.473836	0.00391342	-0.0526486	0.20714	0.00108969	-0.0932909	0.528861	0.00460995
SN15013	CAP8_rep_c3781_99.1	4A	692.383	[T/G]	100	100	IWB15013	4A	118.72	0.141799	0.69542	0.00689086	0.0380919	0.16638	0.000711741	0.0667275	0.240997	0.00139388	0.0471365	0.211146	0.00106938
SN15024	CAP8_rep_c4453_136.1	3B	244.985	[T/C]	100	98	IWB15024	3B	63.84	-0.109131	0.501544	0.00427069	-0.107657	0.655362	0.00631807	-0.0865538	0.330815	0.00230951	-0.10315	0.612021	0.0057157
SN15031	CAP8_rep_c4703_313.1	4A	732.772	[T/C]	99	98	IWB15031	4A	147.15	-0.12912	0.454794	0.00368344	0.0570433	0.243627	0.0013606	-0.152298	0.456543	0.00379044	-0.0202533	0.0742361	0.000166143
SN15035		Un	NA	[A/C]	NA	NA	IWB15035	5A	111.2	-0.0061512	0.0229056	1.76075e-05	0.0417968	0.238554	0.00131381	0.0379053	0.145518	0.000609553	0.00760528	0.0350595	4.00815e-05
SN15037		Un	NA	[A/G]	NA	NA	IWB15037	7B	76.31	0.0714185	0.305773	0.00197678	0.0129913	0.0554342	9.62174e-05	0.0208023	0.0687032	0.000184321	0.0239921	0.106363	0.000321413
SN15045	CAP8_rep_c5411_249.1	5B	123.755	[A/G]	100	99	IWB15045	5B	43.56	-0.180971	0.718002	0.00721163	-0.120775	0.445917	0.00356823	-0.0911882	0.277565	0.00174926	-0.104897	0.372269	0.00269541
SN15048	CAP8_rep_c5825_165.1	5B	15.0549	[T/G]	100	100	\N	\N	\N	-0.0346016	0.156086	0.000637908	0.0099773	0.0482879	7.40676e-05	0.035173	0.145446	0.000609058	0.00534393	0.0250548	2.09099e-05
SN15055	CAP8_rep_c6372_264.1	2B	688.463	[T/C]	100	98	\N	\N	\N	-0.25085	1.9096	0.0262199	-0.142996	1.0357	0.0119397	-0.257488	1.72406	0.0234378	-0.154286	1.15163	0.0137361
SN15056	CAP8_rep_c6382_237.1	3A	53.8321	[T/G]	100	100	IWB15056	3A	77.51	-0.0741089	0.195906	0.000944352	0.00123282	0.00302257	3.19904e-07	-0.00886763	0.0190636	5.07059e-05	-0.0418446	0.114228	0.000365575
SN15066	CAP8_rep_c8022_270.1	2A	30.0794	[T/C]	100	99	IWB15066	2A	53.18	-0.0844156	0.386535	0.00286678	-0.0597521	0.30576	0.00197326	-0.0297138	0.108153	0.000374683	-0.0661036	0.343597	0.00237534
SN15068	CAP8_rep_c8162_101.1	2B	689.106	[A/C]	100	98	IWB15068	2B	112.45	-0.259041	2.04123	0.0284438	-0.153182	1.16907	0.0140269	-0.272135	1.87828	0.0260542	-0.162105	1.2618	0.0154851
SN15078	CAP8_rep_c9395_153.1	6A	542.828	[A/G]	100	99	IWB15078	6A	85.01	-0.0315599	0.100532	0.000290981	-0.0495685	0.185343	0.000857472	-0.00660193	0.0176452	4.89546e-05	-0.0363122	0.129567	0.000458042
SN15080	CAP8_rep_c9420_186.1	7A	223.473	[A/G]	100	100	IWB15080	7D	133.18	-0.173263	0.651828	0.00627978	-0.0190508	0.0553071	9.58009e-05	0.00199932	0.00449247	3.8965e-05	-0.0763496	0.260019	0.00151363
SN15085	CAP8_rep_c9642_82.1	1B	58.3245	[A/G]	100	99	IWB15085	1B	57.6	-0.00958894	0.0373214	4.53336e-05	-0.0168909	0.0830652	0.000204791	-0.0567117	0.228195	0.00127586	0.00475523	0.0216598	1.57423e-05
SN15088	CAP8_rep_c9749_292.1	3D	609.923	[T/C]	100	100	IWB15088	3D	143.01	-0.126023	0.687532	0.00677947	-0.0890333	0.508237	0.00434896	-0.113977	0.543133	0.00490899	-0.101435	0.603907	0.00560562
SN1512	BobWhite_c21647_287.1	7A	6.31535	[T/C]	100	100	IWB1512.2	7A	35.11	-0.209497	1.82042	0.0247207	-0.0584683	0.356882	0.00252506	-0.200697	1.51411	0.0199156	-0.10072	0.732137	0.00739287
SN1515		Un	NA	[A/G]	NA	NA	\N	\N	\N	0.0348835	0.0989449	0.000282675	0.0481329	0.155182	0.000630388	0.0820811	0.242015	0.00140342	0.0874997	0.31535	0.00207145
SN1516	BobWhite_c2167_214.1	4B	247.559	[A/C]	100	100	\N	\N	\N	0.103283	0.358788	0.00255073	0.0679026	0.331312	0.00224422	0.155285	0.531033	0.00474871	0.0765851	0.378239	0.00276342
SN15182	D_contig01089_344.1	2D	594.192	[A/G]	100	99.6	\N	\N	\N	-0.262116	0.743104	0.00757136	-0.209184	0.58768	0.00539281	-0.184117	0.44015	0.00358677	-0.210723	0.590398	0.00542333
SN152	BobWhite_c11000_806.1	3B	819.898	[A/G]	100	100	IWB152	3D	143.01	0.0944017	0.517435	0.00447486	0.183751	1.69599	0.0226018	0.186362	1.17312	0.014332	0.194946	1.84161	0.0250055
SN15204	D_contig01616_834.1	7D	628.52	[A/G]	99.6	100	\N	\N	\N	0.0469667	0.142899	0.000546351	-0.0507786	0.225168	0.00119296	0.0883869	0.274431	0.00171781	0.00470781	0.0170632	9.86829e-06
SN15235	D_contig02804_872.1	5D	558.439	[A/G]	100	98.8	\N	\N	\N	-0.0446569	0.156227	0.000638915	-0.0664864	0.430408	0.00337995	-0.087517	0.318634	0.00217728	-0.0644649	0.40433	0.00306589
SN1524	BobWhite_c21827_104.1	2B	778.849	[A/G]	91.1	98.9	IWB1524	2B	145.13	-0.00793935	0.0300507	2.98446e-05	0.0416242	0.223532	0.00117845	0.0246793	0.0892857	0.000275524	-0.0236529	0.115152	0.000370913
SN15244	D_contig03023_692.1	1D	487.624	[T/C]	100	98.8	IWB15244	1B	160.9	0.0501152	0.201387	0.000989756	0.0355948	0.150556	0.000597848	0.117758	0.541084	0.00488176	0.0604289	0.279703	0.00170595
SN15252	D_contig03185_174.1	2D	645.047	[A/G]	100	100	IWB15252	2Dx	100.58	0.0189061	0.058439	0.000106475	-0.0600796	0.316744	0.00208849	-0.010174	0.0291363	6.67196e-05	-0.040452	0.193687	0.000923563
SN15258	D_contig03323_341.1	7D	283.453	[T/C]	100	99.6	IWB15258	7D	135.55	0.126304	0.378404	0.00277313	0.0287847	0.106272	0.000321271	0.0101896	0.0219064	5.4596e-05	0.0449195	0.159022	0.000657145
SN1531	BobWhite_c21896_186.1	7B	36.4567	[A/G]	98	100	\N	\N	\N	-0.00772445	0.0165732	9.34612e-06	-0.0153597	0.036318	4.29452e-05	-0.168035	0.466011	0.00390933	-0.0411134	0.10348	0.000305799
SN15320	D_contig04799_479.1	7D	393.03	[T/C]	100	99.6	IWB15320	7D	135.55	-0.242047	0.69033	0.00681895	-0.019454	0.0449159	6.45266e-05	-0.258089	0.731149	0.00753188	-0.151054	0.467134	0.00382559
SN15328	D_contig04922_546.1	5D	494.813	[T/C]	100	99.2	IWB15328	5A	99.56	0.163097	1.18298	0.0142715	0.133353	1.24501	0.0152339	0.13786	0.832147	0.00902254	0.121246	1.06042	0.0123093
SN15330	D_contig04964_668.1	3D	613.709	[A/G]	100	99.6	\N	\N	\N	-0.0818326	0.422313	0.00328833	-0.0571523	0.302456	0.00193897	-0.0893453	0.447895	0.00368265	-0.0569525	0.300886	0.00192061
SN15346	D_contig05286_147.1	4D	1.82228	[A/G]	100	98.8	IWB15346	4B	5.99	-0.103164	0.707493	0.00706201	-0.0564527	0.485239	0.00405658	0.0283993	0.129073	0.000500291	-0.0493798	0.400129	0.00301663
SN1537	BobWhite_c21949_117.1	5A	588.553	[T/C]	100	100	\N	\N	\N	-0.204792	0.661914	0.00642017	-0.309635	1.33274	0.0166427	-0.320726	1.19213	0.0146374	-0.264364	1.04594	0.0120847
SN15372	D_contig05962_325.1	7D	559.459	[T/G]	100	99.6	IWB15372	7D	149.59	0.0896838	0.333063	0.00226702	0.256901	2.03803	0.028341	0.0408751	0.125105	0.000475277	0.237312	1.74531	0.023397
SN154	BobWhite_c11005_236.1	4B	575.609	[A/C]	100	100	IWB154	4B	75.65	0.259501	1.94463	0.0268106	0.0540131	0.283829	0.0017491	0.158751	0.820896	0.00885419	0.0658187	0.343306	0.00237214
SN15412	D_contig07168_204.1	3D	61.6763	[T/C]	100	99.6	\N	\N	\N	-0.186111	1.22538	0.0149464	-0.0375086	0.199837	0.000975173	-0.0982836	0.463953	0.00388341	-0.0820203	0.486044	0.00406221
SN15419	D_contig07343_351.1	6D	454.233	[A/C]	100	99.6	\N	\N	\N	-0.101492	0.32735	0.00220532	0.0243822	0.103521	0.000306356	-0.22331	0.836591	0.00908918	0.00160084	0.00604874	1.27094e-06
SN1546	BobWhite_c22036_399.1	5B	617.142	[A/G]	100	99	IWB1546	5B	129.04	-0.115862	0.606531	0.00565714	-0.135652	0.954787	0.0106973	-0.0968409	0.42763	0.00343316	-0.0866268	0.505686	0.00431149
SN15463	D_contig08129_415.1	5D	437.981	[A/G]	100	99.6	IWB15463.2	5D	116.8	0.238153	0.637732	0.0060846	0.090606	0.377127	0.00275378	0.244347	0.558663	0.00511644	0.114713	0.498092	0.00421469
SN15481	D_contig08599_465.1	7D	1.97901	[T/C]	100	99.6	IWB15481	7D	4.47	-0.248597	0.92927	0.0103275	-0.201114	1.094	0.0128464	-0.296955	0.982307	0.0113161	-0.181471	0.873518	0.00946066
SN1549	BobWhite_c22075_85.1	6B	575.638	[T/C]	100	100	IWB1549	6B	71.76	-0.156214	0.894755	0.0098061	-0.0917259	0.530662	0.00463851	-0.0682928	0.276782	0.00174139	-0.119664	0.758172	0.00776682
SN15498	D_contig09096_210.1	6D	163.835	[A/G]	100	100	\N	\N	\N	0.148359	0.59719	0.00553044	0.121251	0.551349	0.00490929	0.0569533	0.170216	0.000789409	0.114575	0.506387	0.00432044
SN15511	D_contig09229_928.1	7D	119.747	[A/G]	100	99.5	IWB15511	7D	119.98	0.162362	0.965266	0.0108757	0.133497	1.04362	0.0120623	0.228458	1.33499	0.0169571	0.137057	1.06414	0.0123671
SN1556	BobWhite_c22106_204.1	2B	665.189	[A/C]	100	99	IWB1556	2B	109.53	0.027606	0.113438	0.00036206	0.00436069	0.0189968	1.21934e-05	0.0326413	0.126679	0.000485134	-0.00646013	0.0282741	2.64454e-05
SN15585	D_contig10739_363.1	1D	0.907271	[T/C]	100	99.6	IWB15585	1D	5.52	-0.110343	0.44214	0.00352818	-0.00860964	0.0353641	4.08004e-05	-0.0376663	0.119191	0.000439009	-0.0393823	0.181484	0.00082612
SN15598	D_contig10996_530.1	6D	463.743	[A/G]	98.8	99.2	IWB15598	6D	160.42	0.0286871	0.12685	0.00044232	0.00591409	0.0303333	3.03383e-05	0.0630943	0.293166	0.00190848	0.0113527	0.0595192	0.000109901
SN1562	BobWhite_c22134_398.1	1A	444.43	[T/C]	100	99	IWB1562	1A	108.72	-0.00270624	0.00947403	3.1027e-06	0.0132015	0.0573802	0.000102692	0.0734437	0.295064	0.00192814	0.00365002	0.0150766	7.73802e-06
SN15636	D_contig12069_831.1	2D	641.603	[A/G]	100	98	IWB15636	2B	169.01	-0.0457111	0.225893	0.00120146	-0.015103	0.0809546	0.000195289	-0.0131464	0.0550717	0.000134659	-0.0484431	0.305825	0.00197174
SN15640	D_contig12192_450.1	1D	470.54	[T/C]	100	100	IWB15640	1B	122.76	-0.0580307	0.277529	0.00168913	-0.103329	0.723098	0.00727194	-0.181127	1.16282	0.0141669	-0.143648	1.15809	0.013838
SN15650	D_contig12389_982.1	4D	494.118	[A/G]	100	100	IWB15650	4D	111.81	-0.221338	0.82241	0.00872777	-0.142202	0.7287	0.00735194	-0.211893	0.656288	0.00646064	-0.177357	0.960552	0.0107732
SN15688	D_contig13353_197.1	1D	252.478	[T/C]	100	99.6	\N	\N	\N	-0.130339	0.315376	0.00207759	-0.0991237	0.350818	0.00245762	-0.184594	0.436403	0.00354062	-0.075372	0.246352	0.00138441
SN1569		Un	NA	[T/C]	NA	NA	IWB1569	1B	60.62	-0.0530169	0.258931	0.00150746	-0.0608053	0.430446	0.00338041	-0.132584	0.748677	0.00778709	-0.0876078	0.684934	0.00672383
SN15693	D_contig13475_402.1	1D	20.045	[A/G]	100	100	IWB15693	1D	56.34	-0.076094	0.426093	0.00333373	-0.0934619	0.831742	0.00885052	-0.0941059	0.473155	0.00399962	-0.0701708	0.548126	0.00486146
SN15696	D_contig13570_307.1	2D	649.816	[T/G]	100	100	IWB15696	2Dx	103.33	-0.0527382	0.157836	0.000650453	-0.108069	0.64446	0.00616704	0.0619155	0.182703	0.00088698	-0.0490558	0.229977	0.00123456
SN15699	D_contig13626_260.1	2D	601.256	[A/G]	100	99.6	IWB15699	2Dx	77.8	-0.0211221	0.0975126	0.000275265	-0.0022622	0.0135732	6.29971e-06	-0.11061	0.611873	0.00584098	-0.00796867	0.0490002	7.60736e-05
SN15708	D_contig13913_154.1	6D	465.041	[A/G]	100	99.6	IWB15708	6D	160.5	0.213699	1.4779	0.019035	0.127193	0.998991	0.0113736	0.17433	0.998456	0.0115674	0.135807	1.05626	0.0122448
SN1572	BobWhite_c22273_227.1	2D	606.753	[T/C]	98	100	IWB1572	2Dx	82.82	-0.0145372	0.034667	3.93326e-05	-0.0718136	0.21254	0.00108254	-0.0195131	0.044111	0.000101491	-0.0423353	0.115945	0.000375517
SN15727	D_contig14237_449.1	2D	611.223	[A/G]	100	99.4	IWB15727	2Dx	76.57	-0.0558913	0.217175	0.00112458	-0.00375304	0.0145531	7.22642e-06	0.0224634	0.0726324	0.000200274	0.0172076	0.0700378	0.000149081
SN1574	BobWhite_c22280_104.1	6D	455.135	[T/G]	98	99	IWB1574	6D	118.53	-0.104015	0.485035	0.00406095	-0.135273	0.83492	0.00889749	-0.102195	0.414878	0.00327848	-0.0964169	0.516981	0.00445638
SN15740	D_contig14507_369.1	1D	365.846	[T/C]	100	99.6	IWB15740	1D	82.05	0.0809353	0.386874	0.0028707	0.0380553	0.193346	0.000921809	0.0205727	0.0769639	0.000218675	0.0556974	0.295015	0.00186035
SN15765	D_contig15178_246.1	3D	603.975	[A/G]	100	100	IWB15765	3D	143.01	0.0944049	0.47441	0.00392731	0.123576	0.803136	0.00842964	0.11947	0.566115	0.00521664	0.0908891	0.52168	0.00451698
SN15789	D_contig15569_207.1	2D	370.652	[A/C]	100	99.6	\N	\N	\N	0.123564	0.410183	0.00314374	0.0396669	0.171095	0.000747068	0.128405	0.359714	0.00263198	0.0299607	0.122066	0.000411807
SN15793	D_contig15826_234.1	1D	426.932	[A/C]	99.6	100	\N	\N	\N	0.163442	0.736263	0.007473	0.0276067	0.109735	0.000340449	0.122316	0.463524	0.00387801	0.0274352	0.107395	0.000327076
SN15804	D_contig16084_234.1	2D	14.7789	[T/G]	100	99.6	\N	\N	\N	0.212532	1.98567	0.0275036	0.0722549	0.591397	0.00544282	0.143896	0.96856	0.0111028	0.0998914	0.882018	0.00958763
SN1583		Un	NA	[A/G]	NA	NA	IWB1583	3B	50.04	-0.135446	1.01291	0.0116076	-0.0687579	0.564652	0.00508519	-0.0984197	0.585598	0.00548063	-0.0782458	0.663251	0.00642066
SN15847	D_contig16934_681.1	1D	52.3425	[T/C]	100	99.2	IWB15847	1D	67.72	0.0988186	0.52799	0.00461168	0.0685652	0.491235	0.00413235	0.0640099	0.26721	0.00164601	0.0668455	0.468421	0.00384158
SN15852	D_contig17056_55.1	6D	6.96654	[A/G]	100	100	IWB15852	6D	23.84	-0.188274	0.818069	0.00866374	-0.220578	2.32804	0.0332682	-0.230734	0.963078	0.011018	-0.246494	2.48176	0.0358556
SN15862	D_contig17255_421.1	7D	315.133	[A/G]	100	99.6	IWB15862.2	7D	135.55	-0.192464	0.589406	0.00542531	-0.192111	0.780689	0.00810191	-0.286035	0.991959	0.0114662	-0.247274	0.931333	0.0103296
SN15904	D_contig18045_60.1	7D	613.638	[A/G]	100	100	IWB15904	7D	191.94	0.0169798	0.0580306	0.000105077	-0.0381955	0.197322	0.000954377	-0.0799647	0.258172	0.00155755	-0.00680348	0.0298085	2.92976e-05
SN15958	D_contig19288_196.1	7D	619.884	[A/G]	100	98.8	IWB15958	7D	197.58	0.0357279	0.0893924	0.0002348	-0.012267	0.0480645	7.34172e-05	0.00864553	0.017994	4.93734e-05	0.00758451	0.0286291	2.70931e-05
SN15960	D_contig19354_342.1	5D	354.838	[A/G]	100	99.6	IWB15960	5D	83.51	0.0920616	0.316019	0.00208439	0.16356	1.07067	0.0124825	0.188631	0.706878	0.00718114	0.165939	1.0717	0.0124846
SN15987	D_contig19931_275.1	2D	574.909	[A/G]	100	100	IWB15987	2Dx	71.19	-0.0325808	0.114966	0.000370883	-0.0471092	0.227453	0.00121332	-0.130036	0.564047	0.0051888	-0.0584413	0.28568	0.00176573
SN1599	BobWhite_c22492_193.1	7A	36.7995	[A/G]	100	100	IWB1599	7A	68.19	0.252848	1.01981	0.0117142	0.143591	0.736202	0.00745934	0.265916	0.908116	0.0101726	0.116534	0.541865	0.00477939
SN15998	D_contig20248_176.1	1D	432.796	[A/G]	100	100	\N	\N	\N	0.0487601	0.228323	0.00122319	0.00125055	0.00633913	1.39654e-06	0.0700042	0.306368	0.00204649	0.0200473	0.109736	0.000340073
SN1602	BobWhite_c22503_605.1	2B	134.09	[T/C]	100	99	IWB1602	2B	91.1	0.0750311	0.419871	0.00325909	0.12663	1.05287	0.0122058	0.17249	1.23543	0.0153363	0.121386	0.983939	0.0111302
SN16027	D_contig20931_199.1	4D	213.423	[T/C]	100	99.6	\N	\N	\N	-0.214074	0.925538	0.0102709	-0.130711	0.587175	0.00538603	-0.258812	1.09703	0.0131178	-0.218763	1.22255	0.0148591
SN16033	D_contig21057_183.1	7D	82.8527	[A/G]	100	99.2	IWB16033	7D	102.12	-0.0287129	0.0956383	0.000265691	0.00150279	0.00641298	1.42903e-06	-0.0719946	0.243627	0.00141855	0.00440508	0.0166554	9.41072e-06
SN1605	BobWhite_c22572_782.1	5B	618.123	[T/C]	100	100	\N	\N	\N	0.0135245	0.0350823	4.02454e-05	0.00967576	0.0280044	2.59872e-05	-0.0827212	0.203102	0.00105517	-0.0166192	0.0487272	7.52702e-05
SN16116	D_contig22919_290.1	3D	394.914	[A/G]	100	99.6	\N	\N	\N	-0.0385394	0.126482	0.000440037	-0.0789335	0.386664	0.00286337	-0.0523601	0.162683	0.00073265	-0.0755923	0.361371	0.00257243
SN16121	D_contig22976_123.1	7D	611.762	[A/C]	100	99.6	IWB16121	7D	193.2	-0.0201149	0.0563668	9.94671e-05	-0.079984	0.370572	0.00267914	-0.0988222	0.292466	0.00190125	-0.0139882	0.0501754	7.95768e-05
SN16126	D_contig23076_255.1	5D	375.192	[T/C]	100	99.2	IWB16126	5A	53.47	-0.0725811	0.256137	0.00148073	-0.0220988	0.0728577	0.000160632	-0.0103792	0.0286134	6.57375e-05	-0.0243505	0.0808884	0.000194777
SN1614	BobWhite_c22638_135.1	6B	496.988	[T/C]	100	100	IWB1614	6B	67.24	-0.0152857	0.0407058	5.35501e-05	-0.0695634	0.236465	0.00129471	0.0116171	0.0279041	6.44311e-05	-0.0456971	0.144355	0.000554626
SN16186	D_contig24598_466.1	3D	159.428	[T/G]	100	99.6	\N	\N	\N	-0.0930915	0.279362	0.00170738	-0.0623094	0.227235	0.00121137	-0.128405	0.369662	0.00274568	-0.0858145	0.331592	0.00224473
SN162	BobWhite_c11038_605.1	5B	654.751	[A/G]	100	100	IWB162	5B	138.73	-0.0540833	0.266617	0.00158176	0.0647173	0.422285	0.00328237	-0.0137572	0.0533528	0.000129047	0.0462209	0.273211	0.00164173
SN16228	D_contig25392_201.1	1D	31.425	[T/C]	100	99.2	IWB16228	1B	60.62	-0.0207546	0.0862551	0.000219885	0.0387473	0.19727	0.000953943	0.123609	0.610211	0.00581804	0.0632871	0.355036	0.00250168
SN16272	D_contig26362_1277.1	6D	464.944	[A/G]	100	100	IWB16272	6D	160.5	-0.204883	1.37935	0.0174266	-0.145001	1.17125	0.0140613	-0.189083	1.13116	0.0136608	-0.144087	1.14352	0.0136085
SN1628	BobWhite_c22714_132.1	2A	4.16838	[A/G]	100	99	IWB1628	2A	20.14	0.234628	1.69822	0.0226777	0.0886964	0.628965	0.00595365	0.0887848	0.368565	0.00273309	0.120105	0.94932	0.0106023
SN16298	D_contig26931_415.1	5D	283.01	[A/G]	100	99.5	\N	\N	\N	0.186111	1.22538	0.0149464	0.0375086	0.199837	0.000975173	0.0982836	0.463953	0.00388341	0.0820203	0.486044	0.00406221
SN163	BobWhite_c11042_284.1	6B	127.322	[T/G]	100	99	IWB163	6B	57.07	0.108045	0.313169	0.00205429	0.0722505	0.215628	0.00110921	0.135046	0.380388	0.00286975	0.133033	0.458545	0.00371925
SN1630	BobWhite_c22728_257.1	2A	709.831	[T/C]	100	99	IWB1630	2B	109.24	-0.273236	0.869415	0.00942606	-0.111595	0.297117	0.00188396	-0.125461	0.298663	0.00196559	-0.127531	0.348896	0.00243364
SN1631		Un	NA	[T/C]	NA	NA	IWB1631	2B	109.24	0.242678	1.79928	0.0243662	0.138143	0.980614	0.0110917	0.254442	1.68061	0.0227048	0.149563	1.09518	0.0128507
SN1633	BobWhite_c22752_182.1	5D	562.652	[A/C]	100	98	\N	\N	\N	-0.0389106	0.176346	0.000788474	0.0457446	0.240428	0.00133103	0.00927345	0.0350725	7.8987e-05	0.017778	0.082075	0.000200086
SN16362	D_contig28346_467.1	2D	56.3215	[A/G]	100	100	IWB16362	2Dx	36.54	-0.14471	0.579136	0.00528727	-0.0711847	0.453045	0.00365563	-0.056217	0.155462	0.000679784	-0.0688782	0.420997	0.00326333
SN16364	D_contig28406_150.1	3D	6.66654	[T/G]	100	99.6	IWB16364.2	3D	16.87	-0.373965	2.22201	0.0315157	-0.312874	2.29088	0.0326345	-0.492635	3.42967	0.0529955	-0.374042	3.0588	0.045766
SN16370	D_contig28615_96.1	2D	35.6397	[A/C]	100	99.1	IWB16370	2B	73.75	0.120174	0.602502	0.00560241	0.0933327	0.506779	0.00433028	0.084273	0.303421	0.00201543	0.0947669	0.510778	0.00437667
SN16386	D_contig28902_391.1	7D	456.496	[T/C]	100	98.8	IWB16386	7D	139.07	0.107276	0.308729	0.00200765	0.0435155	0.178077	0.000800492	0.251554	0.694453	0.00700282	0.0352446	0.137414	0.000508419
SN164	BobWhite_c11044_322.1	1B	566.688	[A/G]	100	99	IWB164	1B	83.47	0.0819023	0.440438	0.00350743	0.0616294	0.376654	0.00274837	0.0399931	0.17648	0.00083782	0.0465419	0.258786	0.00150181
SN16400	D_contig29195_178.1	4D	503.672	[A/G]	100	99.2	\N	\N	\N	-0.13239	0.480645	0.00400561	-0.11313	0.66176	0.00640705	-0.163063	0.577673	0.00537291	-0.170462	0.906412	0.00995354
SN1645	BobWhite_c22827_193.1	6B	631.74	[T/G]	100	99	IWB1645	6B	71.9	0.0253545	0.0982219	0.000278925	0.0389169	0.197844	0.00095868	-0.00671246	0.0225952	5.56141e-05	0.0649013	0.364904	0.00261213
SN16480	D_contig31390_346.1	Un	29.6708	[A/G]	100	96.8	IWB16480	7A	33.24	-0.100594	0.346991	0.00241947	-0.046189	0.225166	0.00119294	-0.0644296	0.176201	0.000835642	-0.0488668	0.236276	0.00129154
SN1649	BobWhite_c2288_435.1	1B	685.273	[A/G]	100	100	IWB1649	1D	163.86	0.175648	0.6197	0.00583678	0.146266	0.630498	0.0059747	0.161409	0.518684	0.00458638	0.173472	0.791025	0.00824335
SN16499	D_contig31797_313.1	2D	63.5554	[T/C]	100	99.2	IWB16499	2Dx	39.99	0.0192079	0.0722863	0.000158568	0.0357712	0.180172	0.000816777	0.0288117	0.103133	0.000346935	0.0215658	0.100669	0.000290876
SN1650	BobWhite_c2288_723.1	1B	685.273	[A/G]	100	99	IWB1650	1D	163.86	0.200617	0.516252	0.00445958	0.117862	0.282039	0.00173118	0.127922	0.269632	0.00166999	0.137493	0.341955	0.00235735
SN1654	BobWhite_c2296_94.1	6A	603.194	[A/G]	100	99	IWB1654.2	6B	105.4	-0.252846	1.8729	0.0256021	-0.256848	2.42619	0.0349448	-0.20602	1.29972	0.0163807	-0.247885	2.25799	0.0320385
SN16581	D_contig33636_348.1	7D	81.9207	[A/G]	100	97.6	IWB16581	7D	101.06	0.089647	0.364132	0.00261081	0.0584128	0.323576	0.00216111	0.132685	0.529553	0.00472918	0.050978	0.233089	0.00126261
SN1659	BobWhite_c23037_241.1	5B	472.68	[T/G]	100	99	IWB1659	5B	60.31	-0.103034	0.500102	0.00425227	-0.124506	0.804493	0.00844953	-0.179494	1.05477	0.0124498	-0.1484	1.02927	0.011827
SN16596	D_contig33922_52.1	2D	354.699	[A/G]	100	98.9	\N	\N	\N	0.066108	0.181879	0.000831557	0.00824705	0.0236472	1.8704e-05	0.140633	0.408055	0.00319649	0.0635629	0.214243	0.001096
SN166	BobWhite_c1105_745.1	2B	797.626	[A/G]	86.1	100	IWB166	2B	157.21	-0.167948	0.726633	0.00733496	-0.287706	2.51115	0.0363989	-0.210606	0.882844	0.00978758	-0.274963	2.27625	0.0323492
SN16618	D_contig34725_854.1	Un	143.9	[A/G]	100	100	IWB16618.2	6A	60.27	-0.209709	0.976109	0.0110416	-0.142923	0.857147	0.00922714	-0.12498	0.461478	0.00385229	-0.113605	0.607208	0.00565035
SN16649	D_contig35591_138.1	2D	153.048	[A/C]	100	100	\N	\N	\N	0.0569106	0.121169	0.000407557	0.128454	0.707491	0.0070499	0.254728	0.582819	0.0054428	0.166325	0.995068	0.0113007
SN16658	D_contig35755_111.1	1D	385.052	[T/C]	100	99.6	IWB16658	1A	70.1	-0.00732784	0.0245444	2.01456e-05	-0.036908	0.177043	0.000792497	0.00519473	0.0162005	4.73022e-05	-0.0323806	0.151341	0.000602651
SN1666	BobWhite_c23074_304.1	7A	107.87	[T/C]	100	99	IWB1666	7B	58.5	0.0453798	0.180313	0.000819285	0.0488355	0.233776	0.00127024	0.0399537	0.140344	0.000574227	0.0293905	0.12889	0.000453791
SN16673	D_contig36004_217.1	2D	634.87	[T/G]	100	96.9	\N	\N	\N	0.0904273	0.384072	0.00283833	0.0323544	0.149257	0.000588827	0.1509	0.670721	0.00666466	0.0663309	0.346357	0.00240565
SN16677	D_contig36097_218.1	2D	650.862	[A/G]	100	99.6	IWB16677	2Dx	85.07	0.0188389	0.0606099	0.000114042	-0.00254171	0.0106727	3.9202e-06	-0.064636	0.210122	0.00111544	-0.0110609	0.0476119	7.20271e-05
SN16679	D_contig36160_443.1	3D	602.241	[A/G]	100	99.6	IWB16679	3D	149	0.0353382	0.144376	0.000556339	-0.0107719	0.0510001	8.2169e-05	0.0393742	0.14624	0.000614553	0.0243785	0.121776	0.000410055
SN16682	D_contig36176_338.1	7A	12.4018	[T/C]	100	99.2	IWB16682	7D	25.6	0.177178	1.49166	0.0192607	0.0428332	0.300151	0.00191517	0.155162	1.13983	0.0137991	0.0567776	0.418007	0.00322767
SN167	BobWhite_c11059_169.1	2D	32.0546	[A/C]	94.1	97.9	IWB167	2B	72	0.174771	1.20212	0.0145756	0.13408	1.02559	0.0117834	0.163522	1.00715	0.0117031	0.145701	1.15034	0.0137158
SN1670	BobWhite_c23142_415.1	6A	115.828	[A/C]	87.1	98.9	IWB1670	6B	63.28	-0.0841363	0.420673	0.00326868	-0.0870583	0.53365	0.0046774	-0.10267	0.509438	0.00446572	-0.0863188	0.522387	0.00452612
SN16706	D_contig36981_269.1	6D	63.043	[A/G]	100	100	\N	\N	\N	-0.15991	0.967681	0.0109126	-0.0204359	0.100618	0.000290933	-0.0784852	0.344353	0.00245907	-0.0603979	0.328389	0.00221024
SN1671	BobWhite_c23146_84.1	7A	448.098	[T/C]	100	98	IWB1671	7A	135.81	-0.0984243	0.410584	0.00314849	-0.0980556	0.469793	0.00386295	-0.0839348	0.315065	0.00213898	-0.0868346	0.398899	0.00300225
SN16720	D_contig37321_82.1	6D	270.051	[A/G]	100	99.5	IWB16720	6B	65.69	-0.124375	0.362047	0.00258733	-0.10832	0.373865	0.00271657	-0.166715	0.454316	0.00376261	-0.137152	0.503213	0.00427992
SN16721	D_contig37339_168.1	1D	41.7517	[T/C]	100	96	IWB16721	1D	67.72	-0.120798	0.592897	0.0054724	0.0151537	0.0736043	0.000163707	-0.0682964	0.249049	0.00146987	0.0114217	0.0538225	9.08955e-05
SN16781	D_contig39379_541.1	2D	17.6052	[T/C]	100	99.6	IWB16781	2Dx	11.22	-0.0397106	0.210972	0.00107091	-0.0043583	0.0253359	2.13926e-05	-0.0644694	0.345336	0.00247004	-0.0378294	0.25189	0.00143633
SN16820	D_contig49205_187.1	7D	64.8908	[A/G]	100	99.6	\N	\N	\N	0.061749	0.168312	0.000727386	0.0909726	0.423097	0.0032921	0.174838	0.527371	0.00470044	0.117661	0.581478	0.00530367
SN16848	D_contig52360_374.1	1D	309.566	[A/C]	100	97.2	IWB16848	3D	4	0.0484589	0.211764	0.00107771	-0.00120244	0.00473239	7.81155e-07	-0.0632526	0.281322	0.00178721	-0.0212841	0.0912127	0.000242952
SN1686	BobWhite_c23261_226.1	7A	33.4817	[A/G]	100	99	\N	\N	\N	-0.11006	0.582712	0.00533525	-0.0250441	0.11613	0.000377012	-0.0920847	0.381846	0.00288674	-0.0325061	0.154242	0.000623024
SN1688	BobWhite_c23287_57.1	Un	277.733	[T/C]	100	100	\N	\N	\N	0.0220731	0.08917	0.000233729	-0.0179215	0.0905905	0.000240192	0.100323	0.494901	0.00427751	0.0120377	0.0585235	0.000106464
SN16882	D_contig55002_660.1	4D	20.3159	[T/C]	100	97.2	\N	\N	\N	-0.10343	0.309868	0.00201959	-0.164997	1.01248	0.0115812	-0.170392	0.490018	0.00421473	-0.14845	0.84708	0.00906748
SN16883	D_contig55386_313.1	7D	526.446	[T/C]	100	100	IWB16883	7D	145.86	-0.0889311	0.487762	0.00409543	-0.138519	1.41404	0.0179604	-0.0201864	0.0783164	0.000224593	-0.114343	1.03607	0.011932
SN169	BobWhite_c11077_231.1	7B	528.406	[T/C]	98	99	IWB169	7B	75.37	-0.00521299	0.0167056	9.49325e-06	-0.0368035	0.155244	0.000630827	0.0230609	0.0730602	0.000202054	-0.0544212	0.243849	0.00136115
SN16956	D_contig62053_349.1	3D	595.681	[A/G]	100	99.2	IWB16956	3D	156.06	-0.0494696	0.240577	0.0013347	-0.0186807	0.098428	0.000279513	-0.02435	0.0967858	0.000313249	-0.00977829	0.0485683	7.48041e-05
SN16975	D_contig62993_345.1	2D	42.887	[T/C]	100	99.5	\N	\N	\N	-0.0411844	0.167061	0.000718033	-0.0146713	0.0697544	0.000148123	-0.0986986	0.403721	0.0031447	-0.0508848	0.282649	0.00173534
SN170	BobWhite_c11081_1619.1	2A	711.642	[A/G]	100	98.9	\N	\N	\N	0.0611559	0.23541	0.00128729	0.134892	0.909703	0.0100142	0.0717368	0.255819	0.00153477	0.118819	0.685276	0.00672863
SN1700	BobWhite_c23362_393.1	2B	251.77	[T/C]	100	99	IWB1700	2A	101.97	0.127977	0.263545	0.00155193	0.0922968	0.190093	0.000895467	0.143884	0.28343	0.00180861	0.131386	0.290279	0.00181216
SN17003	D_contig65328_393.1	7D	634.592	[T/G]	100	99.6	IWB17003	7D	214.22	0.127291	0.434607	0.00343656	0.0314376	0.112679	0.000357096	0.00591542	0.012313	4.35245e-05	0.0714472	0.288155	0.00179068
SN17022	D_contig66299_540.1	5D	325.956	[A/G]	100	98.8	\N	\N	\N	-0.0257626	0.0801153	0.000191892	0.00160985	0.00701127	1.7058e-06	-0.103125	0.343981	0.00245492	0.0760544	0.415271	0.00319514
SN1704	BobWhite_c23392_496.1	3A	13.4967	[T/G]	100	99	IWB1704	3A	26.01	0.0059739	0.0181865	1.12144e-05	0.0424836	0.176821	0.000790785	0.0538108	0.17544	0.00082971	0.0197841	0.0750805	0.00016967
SN17042	D_contig67456_197.1	7D	78.1913	[T/C]	100	98.4	\N	\N	\N	0.0786611	0.240199	0.00133121	0.0183428	0.0801583	0.000191754	0.143311	0.413162	0.00325781	0.0144153	0.0523266	8.61718e-05
SN17056	D_contig68177_584.1	3D	7.22735	[T/C]	100	99.5	\N	\N	\N	-0.154325	0.915538	0.0101196	-0.0836924	0.497358	0.00421005	-0.100198	0.432853	0.00349703	-0.127372	0.881173	0.009575
SN17081	D_contig70105_423.1	4D	121.183	[T/C]	100	100	IWB17081	4D	84.73	-0.0727436	0.37712	0.00275842	-0.04672	0.330537	0.00223585	-0.139436	0.800726	0.00855375	-0.070031	0.541714	0.00477741
SN17083	D_contig70255_308.1	7D	613.363	[T/G]	99.6	96.8	IWB17083	7D	191.07	-0.0732848	0.269078	0.00160578	-0.100218	0.612707	0.00573142	-0.144502	0.475695	0.00403185	-0.071046	0.380237	0.00278628
SN17090	D_contig70596_342.1	7D	80.9763	[A/G]	100	99.2	IWB17090	7D	101.7	0.196303	0.894259	0.00979864	0.11665	0.749962	0.00765706	0.310073	1.44017	0.0186883	0.137773	0.760873	0.00780581
SN17102	D_contig71558_575.1	4D	473.163	[A/C]	100	99.5	IWB17102	4B	74.62	0.0672269	0.224304	0.00118732	0.102255	0.51001	0.00437169	0.0996242	0.350863	0.00253195	0.122417	0.642847	0.00613791
SN17122	D_contig72932_507.1	7D	530.427	[T/C]	88	99.1	IWB17122	7D	147.4	-0.061411	0.204723	0.00101775	-0.0727347	0.317026	0.00209147	0.0222245	0.0544633	0.000132656	-0.0709025	0.302404	0.00193628
SN17132	D_contig73483_655.1	5D	100.546	[A/C]	100	99.5	\N	\N	\N	0.186111	1.22538	0.0149464	0.0375086	0.199837	0.000975173	0.0982836	0.463953	0.00388341	0.0820203	0.486044	0.00406221
SN17135	D_contig73920_552.1	2D	61.8097	[A/G]	100	99.6	IWB17135	2Dx	40.05	0.11616	0.561625	0.00505369	0.00969046	0.0427154	5.86234e-05	0.0541093	0.1811	0.000874213	0.0138863	0.0615438	0.000117036
SN17147	D_contig74531_32.1	1D	38.6575	[A/G]	100	100	IWB17147	1D	67.72	0.0835035	0.407474	0.00311167	0.090343	0.557504	0.0049905	0.0703288	0.298024	0.00195892	0.0692081	0.389667	0.00289488
SN17161	D_contig75215_373.1	4D	230.905	[A/G]	100	99.2	\N	\N	\N	-0.0170825	0.0484398	7.4639e-05	-0.00996079	0.038103	4.70945e-05	-0.00693151	0.0169615	4.8156e-05	-0.036107	0.144345	0.000554561
SN17184	D_contig76625_350.1	7D	30.2847	[T/C]	100	99.6	IWB17184	4A	122.69	0.0604035	0.24981	0.00142076	-0.0962127	0.640004	0.00610552	0.0625604	0.242298	0.00140607	-0.0859717	0.539827	0.00475275
SN17205	D_contig77859_59.1	2D	78.6922	[T/C]	100	99.5	IWB17205	2Dx	42.37	0.0576951	0.215437	0.00110945	0.0288407	0.107989	0.000330725	0.0987397	0.396392	0.00305761	0.0411343	0.160625	0.000668734
SN17211	D_contig78519_72.1	7D	10.7247	[A/C]	100	99.5	IWB17211	7D	22.85	0.237119	2.16827	0.0306006	0.166386	1.71064	0.0228455	0.221205	1.79498	0.0246384	0.17605	1.84925	0.0251335
SN1722	BobWhite_c23569_434.1	5A	534.247	[T/C]	100	99	IWB1722	5B	68.36	-0.116618	0.290099	0.00181546	-0.0103238	0.0221432	1.64538e-05	-0.136923	0.325413	0.00225058	-0.0143575	0.0311152	3.18342e-05
SN17224	D_contig79290_372.1	3D	29.7066	[T/C]	100	99.5	IWB17224	3D	95.01	-0.0140419	0.0514998	8.3846e-05	0.0391001	0.227212	0.00121116	0.0752203	0.317628	0.00216646	-0.00558415	0.0268296	2.3886e-05
SN17228	D_contig79410_237.1	5D	542.66	[T/C]	100	99.2	IWB17228	5D	190.8	0.0342376	0.171268	0.000749659	0.055298	0.359565	0.00255506	0.13137	0.892956	0.00994136	0.0881627	0.661253	0.00639286
SN17236	D_contig80448_280.1	2D	585.721	[A/C]	100	99	IWB17236	2Dx	72.59	-0.21561	0.597972	0.00554102	-0.153046	0.41141	0.00315288	-0.156473	0.375985	0.00281864	-0.156192	0.419783	0.00324884
SN1725	BobWhite_c23617_167.1	1B	645.571	[T/G]	100	100	IWB1725	1B	117.81	0.0445881	0.230817	0.00124563	0.0451128	0.285761	0.00176853	0.0463195	0.227793	0.00127222	0.0377503	0.217756	0.00112645
SN17276	D_F1BEJMU01A0OMY_356.1	2D	14.6362	[A/G]	100	98.8	IWB17276	2Dx	8.52	-0.0682602	0.395514	0.00297114	-0.0379985	0.261556	0.00153008	-0.106999	0.64966	0.00636736	-0.0507617	0.356171	0.00251432
SN1728		Un	NA	[A/G]	NA	NA	IWB1728	1A	105.74	0.295446	1.7895	0.0242024	0.0487199	0.265389	0.00156713	0.260189	1.39134	0.0178823	0.0958725	0.621105	0.00583948
SN17282	D_F1BEJMU01AK2KX_99.1	6D	25.8044	[A/G]	100	99.1	IWB17282	6B	39.24	-0.0538587	0.227336	0.00121435	-0.0157939	0.0720598	0.000157374	0.0125501	0.0412324	9.38353e-05	-0.00178347	0.00755675	1.97691e-06
SN17289	D_F1BEJMU01B9Q2U_222.1	7D	84.2353	[A/G]	100	99.6	\N	\N	\N	-0.060078	0.212767	0.00108635	-0.070057	0.404537	0.00307174	-0.107414	0.351762	0.00254205	-0.0818706	0.413012	0.00316834
SN17311	D_F1BEJMU01DOR77_203.1	1D	19.8938	[A/G]	100	99.2	IWB17311	1D	55.82	-0.00995256	0.0402738	5.24666e-05	0.068779	0.500255	0.00424695	0.0389451	0.157628	0.000695481	0.0382703	0.235387	0.00128345
SN17317	D_F1BEJMU01DVMII_118.1	3D	603.38	[A/G]	100	100	IWB17317	3D	149	0.110421	0.558456	0.00501166	0.118078	0.715308	0.00716096	0.11463	0.520411	0.004609	0.0962957	0.537145	0.00471773
SN17339	D_F1BEJMU02GB94Z_188.1	2D	15.1942	[T/C]	100	99.6	IWB17339	2Dx	8.52	0.194353	1.49215	0.0192688	0.132208	1.20087	0.0145308	0.173539	1.12405	0.0135473	0.146371	1.28122	0.015796
SN1735	BobWhite_c2371_520.1	2D	580.24	[A/C]	100	98	IWB1735	2B	114.57	-0.100923	0.433619	0.00342458	-0.0019172	0.00842988	2.45804e-06	-0.0652997	0.224217	0.00123992	-0.0411605	0.215185	0.00110414
SN1736	BobWhite_c23714_130.1	5A	6.71385	[A/G]	100	100	IWB1736	5B	4.04	0.157888	1.04021	0.01203	0.133215	1.03254	0.0118907	0.201347	1.40535	0.0181133	0.166291	1.43361	0.0182586
SN17362	D_F1BEJMU02I00U2_83.1	5D	548.367	[A/G]	100	98	IWB17362	5D	194.94	-0.0212772	0.097232	0.000273823	0.0049136	0.027089	2.43638e-05	0.0682109	0.344527	0.00246102	0.00703585	0.0389759	4.9133e-05
SN1737	BobWhite_c23736_153.1	5A	578.448	[T/C]	100	100	IWB1737	5A	89.02	-0.0798168	0.380185	0.00279357	-0.0755899	0.450173	0.00362036	-0.0311446	0.117488	0.000428796	-0.0605484	0.335087	0.00228254
SN17411	D_F5MV3MU01BH82Y_239.1	3D	532.468	[A/G]	100	99.4	\N	\N	\N	-0.195923	1.33577	0.0167202	-0.0386629	0.21071	0.00106683	-0.0866749	0.397599	0.00307191	-0.0782028	0.464502	0.00379292
SN17452	D_F5MV3MU01EAJ4J_240.1	2D	30.2476	[T/C]	92	99.1	IWB17452	2Dx	21.37	0.0539685	0.229361	0.00123251	0.106956	0.831303	0.00884403	0.030597	0.104115	0.000352287	0.15222	1.36703	0.0171779
SN17466	D_F5MV3MU01EQX37_66.1	2D	572.73	[T/C]	100	100	IWB17466	2Dx	77.8	-0.102607	0.335833	0.00229712	-0.0411653	0.131825	0.000472855	-0.137019	0.44075	0.00359418	-0.057757	0.189424	0.000889085
SN1747	BobWhite_c23771_525.1	6B	710.103	[T/C]	100	100	IWB1747	6B	113.67	-0.00101431	0.00385647	5.20673e-07	0.0337146	0.195926	0.000942893	0.0130924	0.0469474	0.000109471	0.0424472	0.254773	0.00146359
SN1748	BobWhite_c23790_98.1	2A	33.0448	[A/G]	100	96	IWB1748	2B	71.05	0.178297	1.26406	0.0155653	0.130144	1.00939	0.0115335	0.170067	1.08942	0.0129971	0.146405	1.18981	0.0143393
SN17484	D_F5XZDLF01A85DT_301.1	1D	19.1293	[A/G]	99.2	95.6	IWB17484	1D	61.36	0.0861853	0.505272	0.00431839	-0.0241311	0.153654	0.000619569	0.0364913	0.151872	0.000654077	0.0078285	0.0438935	6.16832e-05
SN17497	D_F5XZDLF01AS2U4_253.1	4B	305.487	[A/C]	97.2	96.3	IWB17497	4D	105.07	-0.0429321	0.125187	0.000432032	-0.0590941	0.199732	0.0009743	-0.0356819	0.0932138	0.000294996	-0.0796313	0.28472	0.00175609
SN17506	D_F5XZDLF01B7ECX_54.1	7D	475.148	[A/G]	100	99.4	IWB17506.2	7D	137.58	-0.0996451	0.450698	0.003633	-0.108239	0.868117	0.00939057	-0.18179	0.903417	0.0101009	-0.103541	0.793287	0.00827634
SN1753	BobWhite_c23828_884.1	6B	50.9909	[A/G]	100	100	IWB1753	6B	41.68	-0.0743458	0.468901	0.00385844	-0.0171503	0.107632	0.000328751	-0.0942282	0.554507	0.00506073	-0.0125598	0.075844	0.000172886
SN17534	D_F5XZDLF01CK3P1_55.1	7D	633.374	[A/G]	100	99.4	IWB17534	7D	214.77	0.0739774	0.285504	0.00176897	0.0289338	0.111067	0.000347943	-0.117194	0.415116	0.00328136	0.0154141	0.0557231	9.70586e-05
SN1756	BobWhite_c23887_134.1	3B	32.2867	[A/G]	100	99	\N	\N	\N	0.0772971	0.36725	0.00264605	0.0236483	0.130058	0.000461648	0.00739889	0.0252808	5.98613e-05	0.0155831	0.0808665	0.00019468
SN1758		Un	NA	[A/C]	NA	NA	IWB1758	3B	47.09	0.0262375	0.122723	0.000416959	0.012275	0.0661137	0.000134008	0.0655255	0.342279	0.00243598	0.0252222	0.144865	0.000558086
SN17580	D_F5XZDLF01EFGMN_252.1	2D	27.8244	[A/G]	95.6	98.7	IWB17580.2	2Dx	17.84	-0.0106207	0.0385823	4.83214e-05	0.0212854	0.0960735	0.000267443	0.0304677	0.113573	0.000405713	0.00759996	0.031961	3.35281e-05
SN17587	D_F5XZDLF01ELZ49_220.1	5D	387.629	[T/C]	100	98.4	IWB17587	5B	58.24	-0.112068	0.479153	0.00398683	-0.0166479	0.0656701	0.00013233	-0.151616	0.659889	0.00651142	-0.0613599	0.285634	0.00176528
SN17614	D_F5XZDLF02G9H4M_286.1	7D	43.037	[A/G]	100	98.4	IWB17614	4A	110.13	-0.161135	1.13916	0.0135783	-0.18887	1.83036	0.0248449	-0.140326	0.820196	0.00884374	-0.169396	1.52018	0.0196737
SN17626	D_F5XZDLF02GY0X2_81.1	1D	489.719	[A/C]	100	99.5	IWB17626	1D	164.73	0.104602	0.254103	0.00146137	0.0291045	0.0636013	0.000124627	0.0189365	0.0364878	8.22106e-05	0.0665054	0.158295	0.00065191
SN17630	D_F5XZDLF02H192C_184.1	7D	10.7153	[T/C]	100	99.2	IWB17630	7D	22.85	0.244543	1.85323	0.0252715	0.145457	1.11446	0.0131668	0.191529	1.22369	0.0151464	0.169559	1.39542	0.0176378
SN1764	BobWhite_c23918_208.1	7A	172.465	[A/G]	100	99	IWB1764	7A	126.8	-0.0467421	0.222625	0.00117244	-0.0216019	0.117257	0.000383613	-0.0842729	0.445804	0.0036567	-0.0341882	0.195921	0.000941802
SN17659	D_F5XZDLF02HX2DL_204.1	3D	7.12227	[A/C]	100	96	IWB17659	3B	11.46	-0.252899	1.11959	0.01327	-0.116056	0.467597	0.00383561	0.00508317	0.0105936	4.21694e-05	-0.152478	0.668738	0.00649712
SN17662	D_F5XZDLF02I14SZ_56.1	1D	13.3136	[A/G]	100	100	\N	\N	\N	-0.1907	1.74309	0.0234261	-0.125187	1.43336	0.018275	-0.201182	1.51427	0.0199182	-0.140273	1.67375	0.0222074
SN1767	BobWhite_c23946_75.1	6B	356.818	[A/G]	100	99	IWB1767	6B	64.82	-0.0570906	0.234708	0.00128089	-0.0784915	0.418992	0.00324302	0.00434843	0.0140375	4.50791e-05	-0.0598293	0.295478	0.00186508
SN17693	D_GA8KES401A6022_87.1	2D	11.4027	[A/G]	100	99.5	IWB17693	2Dx	4.67	-0.0873076	0.468042	0.00384773	-0.0549932	0.35363	0.00248883	-0.155708	0.887324	0.00985567	-0.056825	0.362849	0.00258902
SN17697	D_GA8KES401AGTFW_419.1	7D	83.7556	[T/C]	100	99.5	IWB17697	7D	104.11	-0.0669638	0.264941	0.00156547	-0.00331332	0.0149958	7.66525e-06	-0.0624805	0.20488	0.00107032	-0.0114254	0.0474628	7.15982e-05
SN17701	D_GA8KES401AL4GG_122.1	5D	546.653	[T/C]	100	100	IWB17701	5D	198.19	-0.0295756	0.121077	0.000407006	0.117517	0.819379	0.0086682	0.0284123	0.108618	0.000377304	0.08575	0.526018	0.0045731
SN17713	D_GA8KES401B2NVH_77.1	2D	33.7201	[T/C]	100	99	\N	\N	\N	0.0153249	0.0406557	5.34239e-05	-0.0614585	0.24022	0.00132912	0.0157312	0.0366359	8.25543e-05	-0.0558914	0.210917	0.00106742
SN1773	BobWhite_c23953_312.1	2A	165.924	[T/C]	100	100	IWB1773	2A	103.62	0.053873	0.163918	0.000694736	0.178715	0.81326	0.0085782	0.122861	0.431411	0.00347937	0.120299	0.471	0.00387369
SN17762	D_GA8KES401CVVAD_281.1	1D	422.056	[T/C]	100	100	\N	\N	\N	0.117703	0.531474	0.00465703	0.11003	0.628992	0.00595402	0.142512	0.65187	0.00639844	0.0999816	0.546421	0.00483908
SN1777	BobWhite_c23972_1007.1	5A	536.773	[A/G]	82.2	100	\N	\N	\N	0.00969289	0.0294621	2.87227e-05	0.0461178	0.235006	0.00128141	0.0322713	0.0941163	0.000299559	0.066585	0.363119	0.00259205
SN17781	D_GA8KES401DISTP_65.1	6D	461.395	[A/G]	100	100	IWB17781	6D	134.79	0.0893112	0.475328	0.00393882	0.0294951	0.146308	0.000568535	0.0768395	0.354536	0.00257332	0.0659257	0.383152	0.00281973
SN17783	D_GA8KES401DKRXG_86.1	2D	651.685	[T/C]	100	95.7	\N	\N	\N	-0.0123901	0.0354089	4.097e-05	0.0699438	0.363626	0.00260065	-0.0746419	0.22348	0.0012333	-0.0186561	0.0772462	0.00017886
SN17796	D_GA8KES401DZ5S3_42.1	3D	46.1249	[T/C]	91.6	99.3	IWB17796	3D	102.2	0.206068	1.202	0.0145736	0.0818272	0.548088	0.00486637	0.177898	0.796414	0.00848976	0.0902279	0.613209	0.00573187
SN178	BobWhite_c11153_266.1	2B	104.063	[A/G]	87.1	98.9	IWB178	2Dx	40.05	-0.0565969	0.223945	0.00118414	-0.0709258	0.387281	0.0028705	-0.0580313	0.201253	0.00103949	-0.042216	0.203067	0.00100099
SN17816	D_GA8KES401EYUM8_190.1	1D	412.081	[A/G]	100	99.6	IWB17816	1D	90.3	0.0786677	0.304609	0.00196465	0.073365	0.331072	0.00224162	0.0997456	0.398555	0.00308325	0.0772213	0.351847	0.00246628
SN1784	BobWhite_c23992_300.1	5D	3.63388	[A/G]	100	99	IWB1784	5A	16.62	0.0107216	0.0460567	6.78038e-05	-0.0249106	0.167596	0.000720796	0.0267397	0.111043	0.000391096	0.00273597	0.0157066	8.3866e-06
SN17854	D_GA8KES402GIF8J_42.1	1D	24.7799	[T/C]	100	100	\N	\N	\N	-0.0979046	0.380202	0.00279377	-0.0327607	0.144859	0.000558664	0.103839	0.316129	0.00215037	0.0176036	0.0719513	0.000156759
SN17894	D_GA8KES402HR8TV_187.1	1D	6.33659	[T/C]	100	98.8	IWB17894	1A	25.26	0.0774892	0.455754	0.0036953	0.0344894	0.206756	0.00103318	0.0291489	0.127281	0.000488931	0.021873	0.121664	0.000409381
SN179	BobWhite_c11154_279.1	5B	585.752	[A/G]	100	100	\N	\N	\N	0.0111454	0.0378755	4.66358e-05	-0.0144406	0.0622796	0.000119811	-0.0683754	0.260062	0.00157592	-0.0156413	0.067112	0.000137663
SN1792	BobWhite_c24058_55.1	7A	93.28	[T/C]	99	100	IWB1792	3D	143.01	-0.307281	1.49641	0.0193387	-0.0916842	0.46823	0.00384348	-0.219391	0.820614	0.00884999	-0.0951574	0.483115	0.00402533
SN1793	BobWhite_c24063_231.1	7A	232.746	[T/C]	100	100	IWB1793	7A	127.65	-0.0679395	0.279052	0.00170429	-0.0533849	0.230416	0.00123989	-0.0846707	0.339804	0.00240852	-0.0597006	0.263019	0.00154247
SN17930	D_GA8KES402JVT1Y_74.1	3D	571.55	[A/G]	100	99.5	IWB17930	3D	130.08	-0.0304228	0.149721	0.000593057	-0.0776744	0.6349	0.0060352	0.00224524	0.00864982	4.08746e-05	-0.0564619	0.407476	0.00310291
SN1796	BobWhite_c24069_257.1	2A	778.426	[T/C]	100	99	IWB1796	2B	145.75	-0.103487	0.648654	0.00623573	0.00952177	0.0501262	7.95173e-05	-0.0850527	0.430946	0.00347368	-0.0372397	0.224168	0.00118276
SN17983	D_GB5Y7FA01BY1M8_127.1	5D	382.424	[A/G]	100	99.2	IWB17983	5A	56.48	-0.0155894	0.0559347	9.80324e-05	-0.0180448	0.0850482	0.00021389	0.0100936	0.0330541	7.45874e-05	-0.0481183	0.256303	0.00147813
SN17986	D_GB5Y7FA01C005U_384.1	6D	355.013	[A/C]	99.6	99.1	IWB17986	6B	69.56	-0.0093843	0.0311474	3.1988e-05	0.0195151	0.0859014	0.000217856	0.132131	0.570176	0.00527143	0.00251661	0.0101239	3.52783e-06
SN1799	BobWhite_c24096_215.1	7A	706.911	[T/C]	100	99	IWB1799	7B	143.23	-0.00827771	0.0287782	2.74448e-05	-0.00391475	0.016854	9.64297e-06	0.00841681	0.0261997	6.1415e-05	-0.0187817	0.0858293	0.000217278
SN18	BobWhite_c10140_297.1	6B	171.971	[A/G]	100	99	IWB18	6B	64.57	0.00868959	0.0346772	3.93547e-05	-0.0105888	0.054301	9.25331e-05	-0.0166141	0.0643869	0.000167626	-0.0174821	0.0919842	0.000246729
SN180	BobWhite_c11161_270.1	7A	675.114	[A/G]	100	100	IWB180	7B	76.31	-0.0422027	0.160577	0.00067028	-0.00223013	0.00903794	2.82157e-06	0.0132564	0.0422407	9.64657e-05	-0.0033846	0.0134894	6.2164e-06
SN1803	BobWhite_c24113_529.1	1A	100.293	[T/C]	100	100	IWB1803	1A	70.1	-0.0757776	0.324156	0.00217103	-0.014718	0.065077	0.000130101	-0.0760535	0.295935	0.00193718	-0.0409668	0.201651	0.000989167
SN1808	BobWhite_c24194_255.1	3B	40.244	[T/C]	100	99	\N	\N	\N	0.0949074	0.477482	0.00396584	0.0392201	0.20466	0.00101549	0.0401797	0.158665	0.000703046	0.0319124	0.159559	0.000661019
SN18087	D_GB5Y7FA02H01X6_191.1	3D	3.54939	[T/C]	100	98.8	IWB18087	3D	4.05	0.00626712	0.021053	1.49344e-05	-0.0677531	0.314222	0.00206187	-0.116545	0.544365	0.00492538	-0.0628246	0.285321	0.00176213
SN18094	D_GB5Y7FA02HBLTO_213.1	4D	438.159	[A/G]	100	98.4	IWB18094	1D	67.72	0.0762716	0.38098	0.00280271	-0.000697148	0.00301128	3.17528e-07	-0.0178343	0.0638522	0.000165619	-0.000272168	0.00116611	4.77653e-08
SN18101	D_GB5Y7FA02HL2W2_50.1	5D	419.032	[A/G]	100	100	IWB18101.2	5D	42.84	-0.233733	0.683539	0.00672322	-0.0971226	0.27852	0.00169608	-0.217256	0.560937	0.00514697	-0.228203	0.761464	0.00781435
SN18115	D_GB5Y7FA02I44NU_340.1	3D	7.60942	[T/C]	100	99.2	IWB18115	3B	69.53	-0.1311	0.326307	0.0021941	-0.102536	0.443039	0.00353311	-0.00636855	0.0120165	4.32769e-05	-0.10412	0.440409	0.00349718
SN18120	D_GB5Y7FA02IDDA9_183.1	7D	13.4875	[A/G]	100	99.6	IWB18120	7D	29.65	0.0203916	0.0903242	0.000239308	-0.0748256	0.575605	0.00523102	-0.00408673	0.0159267	4.70041e-05	-0.0500237	0.329001	0.00221683
SN1814	BobWhite_c2423_99.1	2B	384.036	[T/C]	100	99	IWB1814	2B	99.73	-0.10142	0.315202	0.00207575	0.0104931	0.0306871	3.10268e-05	0.0870378	0.231149	0.00130278	-0.0229343	0.0691047	0.000145397
SN18153	D_GB5Y7FA02JRQ1I_101.1	5D	542.992	[A/G]	100	97.4	IWB18153	5D	187.21	-0.0166041	0.0751506	0.000170445	-0.0156095	0.0846274	0.000211945	0.0724557	0.378895	0.0028524	0.0168269	0.0910407	0.000242113
SN18161	D_GBB4FNX01A1ZCW_138.1	2D	56.8055	[A/G]	100	99.6	IWB18161	2Dx	36.54	-0.151825	0.634319	0.00603754	-0.0665035	0.404574	0.00307218	-0.07348	0.218776	0.00119133	-0.0551608	0.311242	0.00202827
SN1817	BobWhite_c24295_777.1	7A	92.4207	[A/G]	100	98	IWB1817	7A	120.68	0.0588419	0.231158	0.0012487	0.0481303	0.272985	0.00164134	-0.0254607	0.0818066	0.000240237	0.0107083	0.0499194	7.88078e-05
SN18205	D_GBB4FNX01CXHV1_235.1	2D	34.2743	[T/C]	100	99.1	\N	\N	\N	0.0384498	0.0966123	0.000270649	-0.0551966	0.185804	0.000861134	0.0990306	0.241324	0.00139694	-0.0586003	0.195436	0.000937834
SN1822	BobWhite_c24365_1134.1	3D	411.437	[T/G]	100	100	IWB1822	3A	90.55	0.018847	0.0684032	0.000143058	-0.0088321	0.0367535	4.39413e-05	0.0532519	0.193516	0.000974813	-0.0408593	0.193965	0.000925821
SN1824	BobWhite_c24405_502.1	7D	348.131	[T/C]	100	100	IWB1824	7B	71.66	0.0793392	0.231004	0.00124732	-0.0162115	0.0589491	0.000108048	0.0194735	0.0474404	0.000110902	-0.0198258	0.0666514	0.000135902
SN18246	D_GBB4FNX02FX302_98.1	3D	547.778	[T/C]	100	98.2	IWB18246	3A	123.01	-0.0455489	0.176053	0.000786213	-0.0693196	0.352553	0.00247686	0.0367538	0.133108	0.000526278	-0.0593372	0.286989	0.00177892
SN18289	D_GBB4FNX02HMLTX_231.1	6D	48.0878	[T/G]	97.6	98.4	\N	\N	\N	-0.00618211	0.0165047	9.27044e-06	-0.0231259	0.0897078	0.000235918	-0.0469056	0.124849	0.000473684	-0.0464942	0.19466	0.000931494
SN18292	D_GBB4FNX02HRJ2H_262.1	5D	423.27	[T/C]	100	96.4	IWB18292	5B	69.19	0.211135	0.663956	0.00644867	0.0365033	0.0874639	0.000225198	0.207444	0.597896	0.00564868	0.0912904	0.248768	0.00140699
SN1830	BobWhite_c24495_282.1	2D	28.7315	[A/G]	100	99	IWB1830	2A	62.81	0.0288916	0.125105	0.000431527	-0.00755766	0.0395081	5.04843e-05	-0.0104381	0.0397543	9.00799e-05	0.00484998	0.0247205	2.03704e-05
SN18321	D_GBB4FNX02JJ4FT_425.1	5D	421.422	[T/C]	100	99.5	IWB18321	5B	68.36	0.109008	0.247998	0.00140374	0.0109628	0.0220683	1.63455e-05	0.121359	0.258144	0.00155728	0.000844615	0.00166512	9.72797e-08
SN1836	BobWhite_c2453_253.1	3B	6.25223	[A/G]	100	99	IWB1836	3B	11.87	-0.0267406	0.123966	0.000424533	-0.062478	0.438284	0.00347525	-0.0633338	0.300282	0.00198251	-0.0741338	0.54371	0.00480354
SN18371	D_GBF1XID01C0IF4_111.1	7D	46.9048	[A/C]	100	99.6	IWB18371	4A	108.72	0.0516777	0.240241	0.00133159	0.0443021	0.245116	0.00137443	0.109514	0.546805	0.00495787	0.0757777	0.477226	0.00395144
SN18397	D_GBF1XID01D326B_170.1	7D	37.1411	[A/G]	92.4	98.7	\N	\N	\N	-0.413088	1.83266	0.0249261	-0.167383	0.926069	0.0102614	-0.405799	1.56735	0.0208038	-0.179875	1.00123	0.0113952
SN18403	D_GBF1XID01DNWRS_378.1	1D	407.809	[T/C]	100	97.6	IWB18403	1D	85.56	-0.059409	0.214296	0.00109956	-0.0537124	0.209001	0.00105225	-0.0209351	0.064733	0.000168932	-0.0554676	0.216071	0.00111181
SN18421	D_GBF1XID01ETBRB_172.1	3D	596.089	[A/G]	100	99.6	IWB18421	3D	152.84	0.0744751	0.342879	0.00237417	0.000692879	0.00284877	2.84285e-07	-0.0123195	0.0411282	9.35664e-05	0.0272378	0.122189	0.000412551
SN18449	D_GBF1XID02HLMWB_65.1	3D	614.637	[A/G]	100	98.9	IWB18449	3D	143.01	-0.0973881	0.513363	0.00442234	-0.0471307	0.232772	0.00126114	-0.0878418	0.423757	0.00338598	-0.0581047	0.300264	0.0019142
SN18451	D_GBF1XID02HO442_215.1	2B	342.28	[A/G]	100	99.1	IWB18451	2A	103.62	-0.105086	0.270726	0.00162194	-0.142035	0.424621	0.00331036	-0.159148	0.43697	0.00354759	-0.166769	0.524455	0.00455286
SN18483	D_GBQ4KXB01B0XFC_371.1	7D	589.312	[A/G]	100	97.6	IWB18483	7D	174.59	0.00508935	0.0163186	9.06623e-06	-0.0601866	0.311873	0.00203715	-0.0868803	0.307983	0.00206357	-0.0790414	0.432463	0.00340096
SN1849	BobWhite_c24760_142.1	7A	128.51	[T/C]	100	99	IWB1849	7A	126.4	0.0894689	0.392169	0.00293215	0.126967	0.822826	0.00871896	0.157038	0.705675	0.00716385	0.096838	0.557546	0.0049855
SN1851	BobWhite_c24774_186.1	3B	488.879	[T/C]	100	100	IWB1851	3B	68.87	0.00243751	0.00942359	3.0701e-06	0.0156765	0.0717244	0.000156014	0.106182	0.598469	0.00565654	0.0322114	0.158681	0.000654687
SN1854	BobWhite_c2479_214.1	5B	78.4205	[T/G]	100	100	IWB1854	5B	38.5	-0.141663	0.521468	0.00452702	-0.0761524	0.298548	0.00189866	-0.144329	0.504131	0.00439678	-0.103012	0.435291	0.00343513
SN18541	D_GBQ4KXB02FR7XF_153.1	7D	632.339	[A/G]	100	100	IWB18541	7D	223.52	-0.142949	0.576808	0.00525608	-0.0501954	0.197066	0.000952263	0.0253	0.0652252	0.000170799	-0.0630234	0.254972	0.00146548
SN18556	D_GBUVHFX01API9H_416.1	1D	458.281	[T/C]	100	99.5	IWB18556	1B	102.92	0.031311	0.164699	0.000700501	0.0331592	0.218151	0.00113116	0.0407126	0.20377	0.00106085	0.0295695	0.188693	0.000883223
SN1856		Un	NA	[A/G]	NA	NA	IWB1856	1A	110.92	-0.0584738	0.240613	0.00133503	-0.0400918	0.183621	0.000843847	0.01108	0.0352219	7.9322e-05	-0.0295931	0.128874	0.000453688
SN18560	D_GBUVHFX01AU224_322.1	2D	15.9266	[A/G]	100	99.6	\N	\N	\N	-0.103369	0.396478	0.00298241	-0.0343438	0.166154	0.000710067	-0.0419849	0.117711	0.000430127	-0.0461878	0.229913	0.00123398
SN18562	D_GBUVHFX01AVXZD_301.1	6B	332.414	[A/C]	100	100	\N	\N	\N	0.26293	0.956641	0.0107439	0.0524486	0.136769	0.000504762	0.243173	0.827978	0.00896009	0.204139	0.745969	0.00759113
SN1858	BobWhite_c2486_239.1	3B	810.329	[A/G]	100	99	IWB1858	3B	137.2	-0.115813	0.348838	0.00243988	-0.0139916	0.0484544	7.4554e-05	0.0478682	0.0989003	0.000324295	0.0719358	0.297225	0.00188296
SN186		Un	NA	[A/G]	NA	NA	IWB186	2A	101.97	0.29035	0.816986	0.00864778	0.162866	0.399357	0.00301096	0.263207	0.689557	0.0069328	0.228249	0.625944	0.00590564
SN1866	BobWhite_c25014_310.1	1B	478.716	[T/C]	100	100	\N	\N	\N	-0.238194	1.44558	0.0185059	-0.200123	1.49391	0.0192647	-0.208595	0.972736	0.0111676	-0.160205	1.04717	0.0121038
SN18678	D_GBUVHFX02FIKTK_284.1	2D	37.0211	[T/C]	100	100	\N	\N	\N	-0.0135422	0.0392276	4.98842e-05	-0.0448204	0.159395	0.000660568	0.0268127	0.0678917	0.000181115	-0.0381615	0.132051	0.000473768
SN18684		Un	NA	[T/C]	NA	NA	IWB18684	3D	148.41	0.0477367	0.215091	0.00110644	0.0524036	0.291283	0.00182438	0.0842191	0.386401	0.00293996	0.0456207	0.244199	0.00136439
SN18686	D_GBUVHFX02FY8QG_158.1	5D	188.336	[A/G]	100	98.8	IWB18686	5D	69.13	0.0836747	0.415381	0.0032055	0.0600371	0.342159	0.00236221	0.0617654	0.256047	0.00153698	0.0622101	0.3535	0.00248462
SN18700		Un	NA	[A/G]	NA	NA	\N	\N	\N	0.0246606	0.0706272	0.000151857	0.034717	0.153515	0.000618587	0.0045812	0.0107586	4.2291e-05	0.0716931	0.350001	0.00244585
SN18720	D_GBUVHFX02HUXG0_432.1	2D	643.854	[A/C]	100	97.7	IWB18720	2Dx	99.19	0.0554195	0.186525	0.000868362	0.0406522	0.21576	0.00111035	0.04586	0.145031	0.000606191	0.00453095	0.0182343	1.12405e-05
SN18724	D_GBUVHFX02I35PL_180.1	7D	81.9171	[T/G]	100	100	IWB18724	7D	101.06	-0.089647	0.364132	0.00261081	-0.0584128	0.323576	0.00216111	-0.132685	0.529553	0.00472918	-0.050978	0.233089	0.00126261
SN18727	D_GBUVHFX02I5C26_339.1	6D	195.979	[T/C]	100	100	IWB18727	6A	45.11	0.078386	0.349084	0.00244261	0.0697868	0.365359	0.00262017	0.102509	0.458903	0.00381999	0.0771099	0.412464	0.00316185
SN18737	D_GBUVHFX02IW8MH_278.1	7D	6.39778	[A/C]	100	98.8	\N	\N	\N	0.0428755	0.211303	0.00107375	0.0449302	0.292201	0.00183372	-0.0058924	0.0236787	5.72746e-05	0.0591176	0.408437	0.00311424
SN1874	BobWhite_c25105_507.1	7A	709.64	[T/C]	89.1	100	IWB1874	7A	212.66	-0.0223397	0.0900868	0.000238156	0.0204712	0.100659	0.000291148	-0.0324536	0.126391	0.000483323	0.0206166	0.100627	0.000290656
SN18745	D_GBUVHFX02JKG4A_54.1	2D	31.8876	[T/C]	100	99.4	IWB18745	2Dx	22.46	-0.135331	0.742376	0.00756088	-0.158394	1.14072	0.0135795	-0.14345	0.748926	0.00779073	-0.181067	1.38308	0.0174378
SN18800	D_GCE8AKX01C0776_247.1	3D	435.648	[A/G]	89.6	99.6	IWB18800	3B	71.34	-0.0621767	0.291255	0.00182723	-0.102285	0.728197	0.00734475	-0.126836	0.724699	0.00743836	-0.0594638	0.314072	0.00205799
SN1883	BobWhite_c2514_109.1	7B	718.471	[A/C]	100	100	IWB1883	7B	150.6	0.0363772	0.174377	0.00077334	0.0235981	0.142194	0.000540682	0.0629912	0.302833	0.00200926	0.0420879	0.272343	0.00163321
SN1884	BobWhite_c25163_178.1	2B	258.654	[A/G]	100	100	IWB1884	4A	152.99	0.00295082	0.012644	5.4874e-06	-0.0501254	0.3342	0.00227546	0.00577465	0.022553	5.55509e-05	-0.034945	0.213004	0.00108532
SN1888	BobWhite_c2521_117.1	2B	699.106	[A/G]	100	100	IWB1888	2B	114.32	-0.0779358	0.392765	0.00293909	0.032833	0.181056	0.000823689	-0.0157794	0.0579796	0.000144492	-0.0357312	0.198235	0.000960836
SN189		Un	NA	[T/C]	NA	NA	IWB189	3A	88.02	-0.0141116	0.0425813	5.8372e-05	0.0288273	0.102945	0.000303269	0.0919194	0.34121	0.00242411	0.0462569	0.174574	0.00077266
SN18919	D_GCE8AKX02J2BYY_249.1	5D	543.238	[A/C]	100	100	IWB18919	5D	187.15	-0.0465418	0.247938	0.00140317	-0.0252157	0.144881	0.000558811	-0.0778712	0.422723	0.00337342	-0.0674152	0.475309	0.00392746
SN1896	BobWhite_c2532_966.1	2A	154.416	[T/C]	100	99	IWB1896	2A	104.13	0.0819803	0.171153	0.000748787	-0.0854828	0.192609	0.000915821	0.0143889	0.0257008	6.05652e-05	-0.0222822	0.0440919	6.22168e-05
SN190		Un	NA	[T/C]	NA	NA	IWB190	6B	58.2	0.178718	1.20209	0.0145751	0.107225	0.90543	0.00994986	0.186597	1.1866	0.0145485	0.110356	0.923783	0.0102154
SN19030	D_GDEEGVY01DXTWK_75.1	2D	338.665	[A/G]	100	100	IWB19030	2B	99.8	0.148861	0.360547	0.00257046	0.223371	0.733939	0.00742691	0.202805	0.512265	0.00450252	0.167421	0.493363	0.00415468
SN19039	D_GDEEGVY01EG2MJ_349.1	6D	4.15192	[A/G]	100	99.6	IWB19039	6D	22.92	0.125844	0.896879	0.00983807	0.0799	0.627874	0.00593868	0.11568	0.725208	0.00744574	0.0885552	0.684252	0.00671426
SN19046	D_GDEEGVY02F0MHM_250.1	3D	611.113	[A/G]	96	99.6	IWB19046	3B	144.74	-0.1129	0.495046	0.00418783	-0.0636021	0.27854	0.00169628	-0.137449	0.586164	0.00548833	-0.0733652	0.331546	0.00224424
SN19087	D_GDEEGVY02GMZ4L_337.1	6D	461.33	[T/C]	100	99.1	\N	\N	\N	0.083312	0.403045	0.00305944	0.0466625	0.248892	0.00140972	-0.0289822	0.103021	0.000346329	0.0686469	0.386801	0.00286176
SN19097	D_GDEEGVY02H33JH_202.1	3D	4.07347	[T/G]	95.6	98.7	\N	\N	\N	0.033471	0.0749124	0.000169444	-0.172945	0.590143	0.00542594	-0.0268859	0.0537149	0.000130217	-0.0215115	0.0513123	8.30329e-05
SN19104	D_GDEEGVY02HEURY_74.1	2D	617.389	[T/C]	100	100	IWB19104	2Dx	82.82	0.0189369	0.0824113	0.000202173	0.0509836	0.367405	0.00264328	0.000166067	0.000608281	3.82636e-05	0.0427867	0.289717	0.00180647
SN19123	D_GDEEGVY02IF3IH_412.1	2D	9.57895	[A/C]	99.5	100	IWB19123	2Dx	2.28	-0.0991606	0.740718	0.00753702	-0.0821666	0.894015	0.0097782	-0.0391548	0.199913	0.00102818	-0.0802177	0.779374	0.00807378
SN1914	BobWhite_c25527_109.1	7A	717.09	[A/G]	100	99	IWB1914	7A	211	-0.0418991	0.0988478	0.00028217	-0.0233116	0.057479	0.000103026	-0.0580626	0.134359	0.000534444	-0.0338872	0.0855082	0.000215784
SN19143	D_GDRF1KQ01A0AOV_75.1	2D	56.5817	[T/C]	100	99.5	IWB19143	2Dx	37	0.14087	0.565472	0.00510481	0.0564998	0.325155	0.00217801	0.0535434	0.149281	0.000635776	0.046991	0.252827	0.00144517
SN1915	BobWhite_c25527_133.1	7A	717.09	[A/G]	100	100	\N	\N	\N	0.0174858	0.0753843	0.00017143	0.0387584	0.236689	0.00129675	0.000578608	0.00214081	3.84136e-05	0.00892281	0.0454352	6.58839e-05
SN1916	BobWhite_c25527_313.1	7A	717.09	[A/G]	81.2	98.8	IWB1916	7A	212.66	-0.0028298	0.0108721	4.07323e-06	0.00901778	0.0454982	6.61318e-05	0.0453008	0.194797	0.000985421	0.0331561	0.184873	0.000852795
SN19197		Un	NA	[A/G]	NA	NA	IWB19197	3D	104.58	0.228933	0.860857	0.00929826	0.129041	0.725746	0.00730974	0.10542	0.260954	0.00158461	0.108043	0.554597	0.00494659
SN19228	D_GDRF1KQ02HMMTS_315.1	3D	606.314	[A/C]	100	98.8	IWB19228	3D	148.41	0.0940201	0.586585	0.00538731	0.0517604	0.38942	0.00289525	0.0887079	0.477339	0.00405274	0.0517433	0.382757	0.0028152
SN1925		Un	NA	[T/C]	NA	NA	IWB1925	3B	30.33	-0.0667707	0.367842	0.00265275	-0.0901601	0.766997	0.00790313	-0.119517	0.673298	0.00670122	-0.0839185	0.647323	0.00619971
SN1926	BobWhite_c2568_115.1	6A	535.403	[T/C]	100	99	IWB1926	6A	85.39	-0.167915	0.709101	0.00708486	-0.114152	0.477252	0.00395617	-0.0810993	0.253383	0.00151132	-0.11249	0.465943	0.00381079
SN19266	D_GDS7LZN01A0SB8_137.1	2D	157.889	[A/G]	100	100	IWB19266	2Dx	50.83	-0.0145292	0.0458412	6.72004e-05	0.0273185	0.130555	0.000464792	-0.00977272	0.0263496	6.16734e-05	0.0452769	0.228491	0.00122124
SN19293	D_GDS7LZN01C04AG_36.1	2D	28.7565	[A/C]	100	100	\N	\N	\N	-0.226461	1.62758	0.0215035	-0.137347	1.02109	0.0117139	-0.240149	1.64735	0.0221451	-0.145998	1.10157	0.0129504
SN19299	D_GDS7LZN01CBWNE_99.1	5D	546.7	[A/G]	98.2	99.1	IWB19299	5D	194.94	0.0371748	0.157627	0.000648946	-0.0960383	0.621797	0.00585545	-0.0225178	0.0847033	0.000253621	-0.0617581	0.345838	0.00239995
SN193		Un	NA	[A/G]	NA	NA	IWB193	2A	101.97	-0.0301434	0.0572012	0.000102264	-0.00802937	0.0156077	8.29231e-06	0.0143256	0.0257274	6.061e-05	-0.0086927	0.01686	9.63904e-06
SN19310	D_GDS7LZN01CWBG5_74.1	7D	517.221	[T/C]	100	99	IWB19310	7D	143.58	0.0570023	0.196088	0.000945843	0.124347	0.692849	0.00684279	-0.0755288	0.260442	0.00157962	0.127986	0.71136	0.00709692
SN1933	BobWhite_c25708_334.1	7B	727.634	[T/C]	100	99	IWB1933	7B	157.01	-0.0315344	0.144749	0.000558874	-0.0282842	0.147427	0.000576201	-0.0360574	0.153288	0.000664172	-0.0402397	0.22077	0.00115281
SN19353	D_GDS7LZN02F0W89_230.1	4D	455.339	[T/C]	100	100	IWB19353	4D	92.75	0.165798	0.706285	0.00704485	0.106395	0.49334	0.00415903	0.114766	0.352627	0.0025518	0.0688424	0.279485	0.00170378
SN19357	D_GDS7LZN02F4FP5_176.1	5D	559.959	[A/G]	100	99.6	IWB19357	5D	203.88	-0.0462264	0.237951	0.00131054	-0.00720268	0.034803	3.95626e-05	0.0178196	0.0745664	0.000208385	0.00501546	0.0238554	1.9005e-05
SN19393	D_GDS7LZN02G73QS_245.1	2D	614.751	[T/C]	100	100	IWB19393	2Dx	81.41	0.1653	0.657257	0.00635527	0.245144	1.29682	0.0160642	0.135484	0.487476	0.00418213	0.199091	0.945029	0.0105371
SN1941	BobWhite_c25806_157.1	7B	198.982	[T/C]	100	99	IWB1941	7B	71.66	-0.0641349	0.197812	0.000960058	-0.0109694	0.0314153	3.24666e-05	0.0301777	0.0824443	0.000243152	-0.00429972	0.0120124	4.94577e-06
SN19449	D_GDS7LZN02I3554_251.1	5D	548.942	[T/C]	100	98.4	IWB19449	5D	194.94	-0.076418	0.276222	0.00167616	0.0133996	0.0502512	7.98943e-05	0.0226938	0.0632682	0.000163443	-0.0265656	0.10374	0.000307189
SN19471	D_GDS7LZN02IXNP1_255.1	1D	2.1473	[A/G]	100	99.2	IWB19471	1D	3.5	0.0633167	0.257745	0.00149609	0.00730874	0.0280232	2.6021e-05	-0.0525156	0.189217	0.000939529	0.0181358	0.072385	0.000158522
SN19475	D_GDS7LZN02IZYHU_237.1	7D	412.758	[A/G]	94.8	99.6	IWB19475	7D	136.2	-0.0148754	0.0308165	3.1334e-05	0.0614418	0.155771	0.000634574	-0.109743	0.222014	0.00122017	0.0251137	0.0580903	0.000104984
SN19497	D_GDS7LZN02JVIW1_263.1	1D	34.6381	[T/C]	100	99.6	IWB19497	1D	67.72	-0.00723203	0.025663	2.19707e-05	-0.0364294	0.172851	0.000760382	-0.102815	0.442839	0.00361999	-0.0566726	0.290862	0.00181808
SN19524	D_wsnpbg608313_Contig1_1.1	2D	644.095	[A/G]	100	100	IWB19524	2Dx	99.19	0.0281969	0.0829246	0.000204502	0.049622	0.259224	0.00150769	-0.00162823	0.00430987	3.89083e-05	0.0125461	0.0493332	7.70593e-05
SN19528	D_wsnpCD373543AT_Contig1_1.1	Un	81.3021	[T/C]	100	99.6	\N	\N	\N	0.106818	0.411017	0.00315362	-0.0210225	0.081093	0.000195907	0.11178	0.409632	0.00321539	0.00318896	0.0108494	4.04495e-06
SN19535	Ex_c10068_1509.1	2A	750.572	[T/C]	100	99	IWB19535	2A	143.22	-0.0385328	0.187178	0.000873577	-0.00871456	0.0481046	7.35337e-05	-6.56332e-05	0.000242554	3.82525e-05	0.00512892	0.0273798	2.48464e-05
SN19542	Ex_c101393_1898.1	2B	182.708	[A/C]	100	98	IWB19542	2B	96.99	-0.0658839	0.307514	0.00199494	-0.0652427	0.329723	0.00222708	-0.0553207	0.237357	0.00135997	-0.0588456	0.289728	0.00180658
SN19548		Un	NA	[T/G]	NA	NA	\N	\N	\N	0.128889	0.525142	0.00457466	0.0960879	0.48642	0.00407148	0.174955	0.760788	0.00796433	0.0856254	0.412103	0.00315757
SN19550	Ex_c101546_376.1	4A	729.746	[A/G]	100	100	IWB19550	4A	145.12	-0.20283	1.91521	0.0263145	-0.142877	1.4621	0.018744	-0.166916	1.26431	0.0158044	-0.153699	1.62118	0.021337
SN19555	Ex_c101685_705.1	4B	28.9599	[T/C]	100	100	\N	\N	\N	-0.0398614	0.185456	0.000859838	-0.0418345	0.243794	0.00136215	-0.0499316	0.213995	0.00114919	-0.0482893	0.286788	0.00177689
SN19556	Ex_c101685_711.1	4B	28.9599	[T/C]	100	100	\N	\N	\N	-0.0297408	0.134842	0.000493075	-0.0188252	0.0987962	0.000281419	-0.0327738	0.133413	0.000528262	-0.0220409	0.11631	0.000377647
SN19578	Ex_c102862_798.1	6A	65.8607	[T/C]	100	99	IWB19578	6B	56.98	-0.0918166	0.516803	0.00446669	-0.121099	0.988785	0.0112169	-0.138778	0.848954	0.00927502	-0.13154	1.10706	0.0130363
SN19579	Ex_c102909_778.1	1B	532.173	[A/G]	100	100	IWB19579	1B	76.89	0.110836	0.330234	0.0022364	-0.0657454	0.194086	0.00092784	-0.20321	0.643378	0.00627922	-0.0122434	0.0311541	3.19111e-05
SN19595	Ex_c103504_760.1	4A	41.9724	[T/C]	100	99	\N	\N	\N	0.119432	0.873101	0.0094812	0.11816	1.15917	0.0138705	0.189559	1.46471	0.0190947	0.142151	1.51653	0.0196138
SN196	BobWhite_c11298_512.1	3A	56.6761	[A/G]	100	99	IWB196	3A	77.57	-0.0718787	0.224338	0.00118762	-0.0725873	0.248582	0.00140681	-0.0474375	0.130582	0.000509945	-0.0315025	0.0953908	0.00026369
SN19609	Ex_c104539_35.1	5A	512.235	[A/G]	100	100	IWB19609	5A	62.72	0.0906009	0.323135	0.00216011	0.105492	0.467575	0.00383533	0.166486	0.658905	0.00649753	0.0897254	0.376974	0.00274897
SN19612		Un	NA	[A/C]	NA	NA	IWB19612	3A	88.02	0.00973074	0.0226966	1.72954e-05	0.00879362	0.0243131	1.97437e-05	-0.0156408	0.035739	8.04909e-05	7.4969e-06	2.00599e-05	1.41721e-11
SN19619	Ex_c10478_746.1	2A	516.429	[A/C]	100	99	IWB19619	2B	99.73	-0.0616439	0.22715	0.00121269	-0.0652149	0.339658	0.00233485	-0.159504	0.721569	0.00739307	-0.0780917	0.421062	0.0032641
SN19625	Ex_c105443_895.1	1D	397.08	[T/C]	93.1	100	IWB19625	1A	79.19	-0.117766	0.450951	0.00363611	-0.0656169	0.247574	0.00139737	-0.0613513	0.191414	0.000957506	-0.0917337	0.372382	0.00269668
SN1964	BobWhite_c26045_230.1	7B	511.623	[A/G]	100	99	IWB1964	1B	56.65	-0.147211	1.08891	0.0127889	-0.0475472	0.306593	0.00198193	-0.109133	0.636711	0.00618593	-0.0662544	0.459245	0.00372789
SN1968	BobWhite_c26082_239.1	5B	685.432	[A/G]	100	99	IWB1968	5B	170.51	0.0612328	0.331001	0.00224469	-0.0677392	0.447961	0.00359324	0.0164093	0.0645941	0.000168407	-0.0323958	0.179493	0.000810588
SN19685	Ex_c1145_552.1	6B	471.168	[A/G]	100	100	IWB19685	6B	66.4	0.176471	1.36527	0.017198	0.0880109	0.590887	0.00543597	0.0943109	0.503438	0.0043878	0.0888916	0.595821	0.00549636
SN197	BobWhite_c11301_226.1	6B	462.175	[T/C]	100	99	IWB197	6B	66.4	0.135891	0.619962	0.00584036	0.137786	0.811329	0.00854984	0.20937	1.03035	0.0120661	0.142639	0.840821	0.0089748
SN19712	Ex_c11930_509.1	1B	571.176	[A/G]	100	99	IWB19712	1B	84.43	-0.259625	1.11873	0.0132565	-0.201066	0.958719	0.0107572	-0.31981	1.42363	0.018415	-0.243609	1.26975	0.0156124
SN19721	Ex_c12057_797.1	7B	565.054	[T/C]	100	98	IWB19721	7B	77.13	-0.0263673	0.0782757	0.00018382	-0.246296	2.09186	0.0292521	0.0281974	0.0770961	0.00021925	-0.260693	1.99261	0.027543
SN19727	Ex_c12134_939.1	6D	463.224	[T/G]	100	100	IWB19727	6D	155.56	0.0629357	0.283809	0.0017519	0.0832102	0.554487	0.00495065	0.0919396	0.416187	0.00329427	0.0764337	0.488777	0.00409668
SN19744	Ex_c1246_1162.1	4A	708.568	[A/C]	100	99	IWB19744	4A	132.95	-0.155011	0.474039	0.00392267	-0.0816255	0.251555	0.00143476	-0.0806793	0.195781	0.000993595	-0.0346533	0.0938406	0.000255914
SN19750	Ex_c12563_1279.1	2A	361.384	[T/C]	100	99	IWB19750	2A	103.62	0.155445	0.335243	0.0022907	0.0367579	0.0720754	0.000157438	0.157075	0.32735	0.00227165	0.0560663	0.114018	0.000364366
SN19762	Ex_c12763_662.1	1A	352.013	[T/C]	92.1	98.9	IWB19762	1A	71.1	-0.0426736	0.167942	0.000724619	-0.0318847	0.144067	0.000553298	-0.0785283	0.319242	0.00218383	-0.0271384	0.119526	0.00039659
SN19785	Ex_c13213_2517.1	2B	723.334	[T/G]	100	100	IWB19785	2B	116.82	0.128727	0.750898	0.0076837	0.0504233	0.269675	0.00160887	0.114359	0.563063	0.00517555	0.0896203	0.559254	0.00500806
SN19787	Ex_c13213_2594.1	2B	723.334	[A/G]	100	99	IWB19787	2B	115.96	-0.253359	0.870274	0.00943891	-0.232307	1.08272	0.0126703	-0.132993	0.301881	0.00199925	-0.236676	1.097	0.012879
SN19788	Ex_c13213_2992.1	2B	723.334	[T/C]	100	99	IWB19788	2B	115.96	-0.0965067	0.472721	0.00390617	-0.116377	0.875392	0.0094992	-0.13765	0.658087	0.006486	-0.0950246	0.648066	0.00620999
SN19792	Ex_c13277_2025.1	5B	545.801	[A/G]	100	99	IWB19792	5B	90.35	0.0349179	0.132036	0.000475012	0.0272784	0.113647	0.000362643	0.0290154	0.102967	0.000346036	0.0227562	0.0926068	0.000249794
SN19795	Ex_c1334_604.1	7A	128.972	[T/C]	100	99	IWB19795	7A	126.8	0.0639594	0.275602	0.00167002	0.0421644	0.211671	0.00107508	0.0504526	0.177959	0.000849412	0.0356648	0.172059	0.000753526
SN19797	Ex_c1334_889.1	3B	15.9711	[A/G]	100	100	IWB19797	7A	126.8	0.0792541	0.350388	0.00245706	0.0557502	0.28979	0.00180923	0.0639156	0.230634	0.00129808	0.0467115	0.231363	0.00124703
SN19803	Ex_c1344_1859.1	5A	104.625	[A/G]	88.1	100	\N	\N	\N	0.149224	0.585554	0.00537345	0.0365472	0.116355	0.000378329	-0.00630353	0.0158782	4.69518e-05	0.0474803	0.156502	0.000639073
SN19807	Ex_c13534_401.1	5A	86.8735	[T/C]	100	99	IWB19807	5A	26.51	-0.173906	0.705413	0.00703247	-0.0617923	0.208589	0.00104874	-0.0281202	0.0735048	0.000203912	-0.0744631	0.261065	0.00152366
SN1981	BobWhite_c26212_208.1	1A	521.279	[A/G]	100	100	IWB1981	1A	93.61	-0.142124	0.844538	0.00905539	-0.111288	0.773498	0.0079974	-0.100959	0.485308	0.00415437	-0.112977	0.780949	0.00809667
SN19819	Ex_c13716_356.1	7A	317.748	[A/G]	100	100	IWB19819	7A	135.81	-0.0652417	0.203073	0.00100387	-0.0287266	0.0874559	0.00022516	-0.117269	0.406026	0.00317221	-0.0860237	0.309407	0.00200906
SN1984	BobWhite_c26259_248.1	2A	100.116	[A/G]	100	99	IWB1984	2A	101.97	0.517322	2.0378	0.0283857	0.447209	1.8082	0.0244738	0.41233	1.36979	0.0175279	0.472702	1.97217	0.0271985
SN19840	Ex_c1421_1813.1	7A	6.53891	[T/C]	95	99	IWB19840	7A	35.31	-0.120077	0.380799	0.00280063	0.0509062	0.166651	0.000713761	0.0935242	0.259612	0.00157154	0.0031204	0.00874754	2.64194e-06
SN19850	Ex_c14515_218.1	1A	251.591	[T/C]	100	99	IWB19850	1A	70.1	0.118251	0.40934	0.00313375	0.00808446	0.0260895	2.26475e-05	0.157299	0.534071	0.00478883	0.0619896	0.238661	0.00131333
SN19851	Ex_c14515_220.1	1A	251.591	[A/G]	100	98	IWB19851	1A	70.1	-0.101537	0.32546	0.00218502	0.000815888	0.00252152	2.2289e-07	-0.153074	0.493571	0.00426039	-0.0534885	0.196187	0.000943989
SN19870	Ex_c14771_392.1	1B	306.667	[T/C]	100	100	IWB19870	2B	96.99	-0.0259756	0.0588007	0.00010772	-0.0253518	0.0642121	0.00012688	-0.0287983	0.0639854	0.000166118	-0.0306058	0.0784556	0.000184082
SN19877	Ex_c14898_287.1	Un	146.371	[A/G]	100	98	IWB19877	5A	53.25	-0.0554432	0.22073	0.00115572	-0.00170631	0.00674946	1.58172e-06	0.041158	0.135353	0.000540974	0.0256542	0.111736	0.000351338
SN19888	Ex_c15077_958.1	1A	535.336	[A/G]	100	99	\N	\N	\N	-0.106738	0.208517	0.00104992	-0.20957	0.534195	0.0046845	-0.176995	0.367613	0.00272215	-0.166819	0.394618	0.00295234
SN1990	BobWhite_c26315_324.1	3A	401.564	[A/G]	100	100	\N	\N	\N	-0.202722	0.823588	0.00874516	-0.158188	0.84964	0.00911558	-0.330251	1.50794	0.0198128	-0.128855	0.624694	0.00588853
SN19921	Ex_c1583_1138.1	5B	457.397	[A/G]	100	99	IWB19921	5B	55.52	0.0186598	0.0701279	0.000149862	-0.0378845	0.178644	0.000804893	-0.0441425	0.16283	0.00073374	-0.0628692	0.326266	0.00218747
SN19922	Ex_c1583_1688.1	5B	457.396	[T/C]	98	100	IWB19922	5B	55.52	-0.0571218	0.248264	0.00140623	-0.000234844	0.000956113	3.21619e-08	0.024596	0.083447	0.000247772	0.0196658	0.0867991	0.000221814
SN19930	Ex_c1603_1396.1	6B	221.812	[A/G]	100	100	\N	\N	\N	0.0913389	0.237741	0.00130861	0.160082	0.594531	0.00548508	0.240382	0.824086	0.00890187	0.147498	0.525296	0.00456375
SN19934		Un	NA	[A/G]	NA	NA	\N	\N	\N	0.121021	0.765113	0.00788934	0.0413255	0.29083	0.00181978	0.103826	0.525954	0.00468179	0.0695729	0.559397	0.00500995
SN19937	Ex_c16174_681.1	4A	600.929	[A/G]	100	98.9	IWB19937	4D	21.31	-0.0725492	0.416756	0.00322188	-0.067088	0.466777	0.00382541	-0.0368498	0.166508	0.000761266	-0.0396318	0.238165	0.00130879
SN19958	Ex_c16529_304.1	1A	494.448	[A/G]	100	99	IWB19958	1A	79.19	-0.0103814	0.0243381	1.98172e-05	-0.0153426	0.0398161	5.12417e-05	-0.0283968	0.06813	0.000182053	-0.042428	0.118229	0.000388905
SN1996		Un	NA	[A/G]	NA	NA	IWB1996	2A	73.95	0.00396067	0.0163723	9.12491e-06	0.0482078	0.345077	0.00239425	0.0767391	0.399025	0.00308882	0.0580773	0.431565	0.00339013
SN19972	Ex_c16948_754.1	2B	699.827	[A/G]	100	100	IWB19972	2B	114.57	-0.100472	0.56287	0.00507023	0.0234837	0.122798	0.000416697	-0.0367135	0.149638	0.000638282	-0.0476777	0.278874	0.00169771
SN1998	BobWhite_c2646_141.1	4B	612.254	[T/C]	100	98	IWB1998	4B	75.65	-0.0820838	0.472362	0.00390168	-0.00392246	0.0201945	1.37435e-05	-0.0214893	0.0897833	0.000277955	0.00776961	0.0390308	4.92657e-05
SN20002	Ex_c17993_470.1	3A	9.61357	[T/C]	100	100	\N	\N	\N	0.0419368	0.130931	0.000467975	-0.0200576	0.0644696	0.000127835	-0.0627622	0.198477	0.00101612	0.00212912	0.00640427	1.42359e-06
SN20005	Ex_c18035_602.1	1D	430.569	[T/C]	100	99	\N	\N	\N	-0.225529	1.0689	0.0124763	-0.0796166	0.370528	0.00267864	-0.238582	1.07262	0.0127314	-0.100778	0.465894	0.00381019
SN20006	Ex_c18035_840.1	1D	430.568	[A/G]	81.2	100	\N	\N	\N	0.225529	1.0689	0.0124763	0.0796166	0.370528	0.00267864	0.238582	1.07262	0.0127314	0.100778	0.465894	0.00381019
SN20019	Ex_c18484_2026.1	3A	525.201	[A/G]	100	98	IWB20019	3A	88.02	-0.320691	1.11984	0.013274	-0.21269	0.895834	0.00980554	-0.333077	1.13086	0.0136559	-0.227047	0.971783	0.0109444
SN20020	Ex_c18484_2048.1	3A	525.201	[T/G]	100	98	IWB20020	3A	88.02	-0.281349	1.02414	0.0117812	-0.193104	0.83742	0.00893446	-0.31411	1.1549	0.01404	-0.21321	0.954836	0.0106862
SN20021	Ex_c18484_568.1	3A	525.203	[A/G]	100	100	\N	\N	\N	-0.186111	1.22538	0.0149464	-0.0375086	0.199837	0.000975173	-0.0982836	0.463953	0.00388341	-0.0820203	0.486044	0.00406221
SN20037	Ex_c19038_571.1	2B	19.3952	[T/G]	100	99	IWB20037	2B	27.2	0.0713265	0.342282	0.00236761	0.063304	0.411351	0.00315218	0.0494417	0.200666	0.00103453	0.0388586	0.220965	0.00115453
SN20039	Ex_c19057_965.1	5A	473.625	[A/G]	100	99	IWB20039	5A	55.01	0.0212236	0.0663403	0.000135099	0.0241692	0.0905657	0.000240071	0.161149	0.691818	0.00696511	0.065888	0.285467	0.0017636
SN2006	BobWhite_c26503_61.1	6A	583.269	[T/C]	100	99	IWB2006	6A	99.04	-0.0313739	0.142122	0.000541121	-0.0287519	0.168111	0.000724644	-0.00426701	0.015425	4.64704e-05	-0.0255681	0.144554	0.000555977
SN20078	Ex_c20159_635.1	2A	423.78	[T/C]	100	100	IWB20078	2A	104.13	-0.306922	0.839209	0.0089763	-0.115317	0.245181	0.00137504	-0.228092	0.535716	0.00481059	-0.191804	0.465662	0.00380731
SN20087	Ex_c20409_854.1	6B	51.95	[A/C]	100	100	IWB20087	6B	46.96	0.0996192	0.403098	0.00306006	0.0342361	0.136299	0.000501696	0.031691	0.0960162	0.000309272	0.0522225	0.220269	0.00114841
SN20096	Ex_c20606_800.1	5B	701.393	[T/C]	100	100	\N	\N	\N	-0.0381359	0.143937	0.000553363	-0.112218	0.84574	0.00905772	-0.0161102	0.0496102	0.00011735	-0.100163	0.703818	0.00699005
SN20098	Ex_c20763_1076.1	4A	290.585	[T/C]	100	99	IWB20098	4A	48.52	-0.0917684	0.3236	0.00216508	-0.0646756	0.235573	0.00128658	-0.0976887	0.328067	0.00227947	-0.079445	0.302296	0.00193516
SN201	BobWhite_c11327_185.1	7D	19.4055	[A/G]	100	98	IWB201	4A	137.28	0.0884874	0.23023	0.00124034	0.136225	0.433822	0.00342118	0.244895	0.850751	0.00930209	0.148168	0.483199	0.00402639
SN20105		Un	NA	[T/C]	NA	NA	IWB20105	6B	67.24	-0.0968961	0.528695	0.00462084	-0.0548287	0.306383	0.00197974	-0.0738626	0.328184	0.00228075	-0.0522712	0.286815	0.00177716
SN2013	BobWhite_c26529_106.1	7A	581.376	[T/C]	100	99	IWB2013	7A	135.54	-0.070699	0.309585	0.00201662	-0.0345938	0.152975	0.000614778	-0.0500546	0.175851	0.000832908	-0.0226634	0.0945748	0.000259585
SN20135	Ex_c2171_2600.1	5A	708.441	[T/C]	100	100	IWB20135	5A	148.3	-0.250343	1.50553	0.0194885	-0.22408	1.72512	0.0230866	-0.284504	1.6936	0.0229238	-0.211508	1.54652	0.0201062
SN20138	Ex_c21738_1159.1	5A	549.356	[A/G]	100	100	IWB20138	5A	77.02	0.00241387	0.00642694	1.43767e-06	0.0245111	0.0801825	0.000191861	0.0201326	0.05187	0.000124326	-0.0180173	0.0573769	0.000102567
SN20139	Ex_c21738_1175.1	5A	549.356	[A/G]	100	100	IWB20139.2	5B	71.64	-0.0704824	0.219657	0.00114629	0.0140424	0.0428914	5.90862e-05	-0.00950257	0.0229396	5.61341e-05	-0.0508176	0.173671	0.000765774
SN2014	BobWhite_c26534_532.1	2B	770.714	[T/C]	100	98	IWB2014	7B	140.9	0.0240548	0.115351	0.000373117	0.060379	0.469671	0.00386143	0.0468762	0.222409	0.0012237	0.0706363	0.569857	0.00514864
SN20140	Ex_c21793_378.1	1A	14.5289	[A/G]	100	99	IWB20140	2A	101.97	0.00427638	0.00738955	1.89646e-06	-0.0713937	0.148711	0.00058505	0.0273977	0.0471888	0.00011017	-0.055391	0.111738	0.000351347
SN2016	BobWhite_c26540_273.1	5A	423.251	[T/C]	100	99	IWB2016	5A	46.06	0.383613	1.50822	0.0195327	0.241273	0.833265	0.00887302	0.28066	0.914445	0.0102694	0.325675	1.29885	0.0160789
SN20171	Ex_c226_499.1	5B	68.8446	[T/C]	100	99	IWB20171	5B	39.64	-0.0285453	0.100862	0.000292717	-0.0865814	0.441152	0.00351011	-0.0466505	0.162452	0.000730932	-0.083407	0.417587	0.00322267
SN20174	Ex_c22611_299.1	4A	180.406	[T/G]	100	100	IWB20174	4A	48.98	0.119505	0.431186	0.00339514	0.0976356	0.372213	0.00269778	0.145033	0.518071	0.00457836	0.114268	0.456125	0.00368943
SN20182	Ex_c22908_270.1	5B	195.147	[A/G]	100	99	IWB20182	5B	43.56	-0.0186825	0.042511	5.81877e-05	0.00964837	0.022405	1.68357e-05	0.036932	0.0834201	0.000247648	0.0266958	0.0649717	0.000129562
SN20186		Un	NA	[T/C]	NA	NA	\N	\N	\N	-0.008731	0.0197988	1.32442e-05	-0.0544892	0.231192	0.00124687	-0.0047442	0.00962651	4.14935e-05	-0.045738	0.183471	0.00084172
SN20187	Ex_c23042_1024.1	2A	696.854	[T/C]	100	100	IWB20187	2A	115.14	0.144639	0.693644	0.00686575	0.157128	1.01536	0.0116255	0.155559	0.722707	0.00740954	0.149202	0.928859	0.0102922
SN20198		Un	NA	[A/G]	NA	NA	\N	\N	\N	0.0713438	0.437838	0.00347578	0.0161954	0.0940354	0.000257172	0.0760404	0.422676	0.00337285	0.0336613	0.208994	0.00105101
SN2020	BobWhite_c26570_282.1	2A	716.165	[T/G]	100	99	IWB2020	2A	122.83	0.182263	0.579071	0.00528639	0.300923	1.57524	0.0206018	0.0285497	0.0591918	0.000148714	0.179954	0.72262	0.00725703
SN20201	Ex_c23426_1546.1	5B	40.7865	[A/G]	100	100	IWB20201	5B	39.4	-0.0935967	0.465451	0.00381546	-0.117296	0.871981	0.00944825	-0.124656	0.632751	0.00613066	-0.137412	1.08706	0.0127239
SN20207	Ex_c23666_366.1	6A	612.291	[A/G]	100	100	IWB20207	6A	140.87	-0.133677	0.898005	0.00985501	-0.181121	2.06776	0.028844	-0.113855	0.664197	0.00657229	-0.160243	1.65572	0.0219086
SN2022	BobWhite_c2661_155.1	3A	742.613	[A/G]	100	100	IWB2022	3D	145.67	-0.000846539	0.00264074	2.44817e-07	-0.0262869	0.106354	0.000321719	-0.00343572	0.00988981	4.16714e-05	-0.0309066	0.126621	0.000439654
SN20220	Ex_c23985_1460.1	2A	182.146	[T/C]	100	100	IWB20220	2A	101.97	-0.0570662	0.110225	0.000343782	0.144594	0.382607	0.00281661	0.0534183	0.0999308	0.000329742	0.0863506	0.202724	0.000998121
SN20223		Un	NA	[A/G]	NA	NA	IWB20223	5B	212.43	0.0938016	0.367016	0.0026434	-0.00127296	0.00497717	8.63574e-07	0.0851098	0.289965	0.00187547	0.0236478	0.100294	0.000288909
SN20237	Ex_c24379_1031.1	6A	550.955	[A/G]	100	99	IWB20237	6A	85.07	-0.0851854	0.29056	0.00182015	-0.17962	0.887349	0.0096782	-0.401629	2.64436	0.0392722	-0.227221	1.25297	0.015344
SN20238	Ex_c24398_831.1	2A	410.88	[A/G]	100	99	IWB20238	2A	101.97	0.20266	0.48543	0.00406595	0.0783947	0.159212	0.000659245	0.127607	0.261825	0.00159311	0.135024	0.304436	0.00195731
SN20240	Ex_c24477_484.1	5B	523.186	[T/C]	100	99	IWB20240	5B	69.19	-0.0609483	0.333023	0.00226659	-0.0239218	0.135012	0.000493331	0.00928045	0.0365488	8.23519e-05	-0.0545312	0.356318	0.00251596
SN20241	Ex_c24486_503.1	7D	615.485	[T/C]	100	99	\N	\N	\N	-0.0345217	0.102634	0.000302128	0.000990528	0.00298023	3.11035e-07	0.0951958	0.290309	0.001879	-0.00283745	0.00852474	2.51033e-06
SN20242	Ex_c24486_509.1	7D	615.485	[A/C]	100	99	IWB20242	7D	194.05	-0.0130582	0.0367773	4.40716e-05	0.0182875	0.0590163	0.00010828	0.129529	0.435999	0.00353566	0.0188199	0.0603513	0.000112809
SN20250		Un	NA	[T/C]	NA	NA	\N	\N	\N	0.106973	0.539516	0.00476213	0.141945	0.964665	0.0108479	0.0500235	0.201894	0.00104492	0.140187	0.937476	0.0104226
SN20258	Ex_c24796_2499.1	7A	712.057	[T/C]	100	99	IWB20258	7A	211	-0.0565034	0.295419	0.00186975	-0.0769568	0.568381	0.00513474	-0.0321991	0.133488	0.000528753	-0.0700544	0.495842	0.00418612
SN20264	Ex_c24969_223.1	1B	328.821	[T/C]	100	99	IWB20264	1B	64.1	-0.000428259	0.00163171	9.36865e-08	-0.0201629	0.106866	0.000324526	-0.0374997	0.149656	0.000638412	-0.0165276	0.0851095	0.000213936
SN20272	Ex_c25027_535.1	7D	14.4269	[A/G]	100	100	IWB20272	7D	26.2	-0.0217251	0.103044	0.000304321	-0.0617357	0.441725	0.0035171	-0.0270196	0.123883	0.000467681	-0.0443137	0.287334	0.0017824
SN20275	Ex_c2510_477.1	2D	520.041	[A/G]	100	100	IWB20275	2B	106.56	-0.174286	0.722506	0.00727593	-0.181553	0.877674	0.00953333	-0.178047	0.715715	0.00730848	-0.167569	0.777067	0.00804027
SN20283	Ex_c25390_395.1	6D	458.365	[A/G]	100	99	IWB20283	6D	121.75	0.114144	0.760547	0.00782318	0.0812371	0.606866	0.00565201	0.109175	0.662469	0.00654786	0.0624235	0.423008	0.00328736
SN20284	Ex_c25390_404.1	6D	458.365	[T/C]	100	98	IWB20284	6D	120.59	-0.0962318	0.634258	0.0060367	-0.021385	0.125941	0.000435941	-0.116146	0.743921	0.00771769	-0.0103215	0.0565057	9.96481e-05
SN20289	Ex_c25467_851.1	4B	588.434	[T/C]	100	99	IWB20289	4B	73.84	-0.163976	0.93774	0.0104561	-0.112013	0.663831	0.0064359	-0.145494	0.73809	0.00763275	-0.0950845	0.525745	0.00456956
SN2029	BobWhite_c26689_85.1	7B	173.866	[A/G]	100	100	IWB2029	7B	69.93	-0.127721	0.632888	0.00601782	-0.163396	1.08395	0.0126895	-0.209149	1.21296	0.0149731	-0.170103	1.13753	0.0135142
SN20297	Ex_c25591_909.1	6A	532.651	[T/C]	100	100	\N	\N	\N	0.10515	0.291026	0.0018249	0.192199	0.741282	0.00753222	0.153682	0.42453	0.00339539	0.157285	0.556076	0.0049661
SN20303		Un	NA	[T/C]	NA	NA	IWB20303	4A	48.52	-0.12189	0.454376	0.00367829	-0.0986145	0.39254	0.00293144	-0.136613	0.482114	0.00411356	-0.113806	0.4712	0.00387617
[truncated: 16,955 more rows]

## Sheet: ESM_6
Supplementary File 6: Phenotypic scores for heading date (HD), plant height (PH) and normalized common bunt incidence (CB-NI) and marker scores for SNPs significantly (FDR-adjusted -log10(p)-value <= 0.05) associated with CB-NI in more than one data set for all 238 accessions. For SNP-markers, “+” marks the resistant allele and “-” the susceptible allele. Status, origin and subpopulation assignme…
Accession	HD 2019	PH 2019	CB-NI 2019	HD 2020	PH 2020	CB-NI 2020	HD 2021	PH 2021	CB-NI 2021	HD BLUEs	PH BLUEs	CB-NI BLUEs	Status	Origin	Subpopulation	CB-1A	CB-2B	CB-7A1	CB-7A2
CItr 10061	32	120.019	0	23	107.5	0	36.5	97.5	0	30.4987	107.954	0.146391	Bt6	United States, Oregon	3	+	+	+	+
CItr 11695	32	135.019	0	24	110	0	38	105	14.8175	31.429	115.151	5.75561	Breeding material	United States, Idaho	3	+	+	+	+
CItr 12249	34	105.019	0	23	85	0	38.5	82.5	4.23016	31.7545	90.0279	1.74774	Breeding material	United States, Washington	3	+	+	+	+
CItr 12378	33	105.019	1.39535	23	92.5	0	37.5	77.5	1.05556	31.1266	91.0034	0.884893	Breeding material	United States, Idaho	3	+	+	+	+
CItr 12675	33	130.019	41.3023	24.5	125	37.2881	37.5	110	68.7778	31.6848	121.856	50.3301	Breeding material	United States, Idaho	3	+	+	+	+
CItr 13261	35	130.019	0	29	117.5	0	40	110	0	34.8011	118.93	0.146391	Breeding material	United States, Idaho	4	+	+	+	+
CItr 13262	31	140.019	0	23	115	0	37	110	0	30.429	120.151	0.146391	Breeding material	United States, Idaho	4	+	+	+	+
CItr 13266	35	110.019	121.256	25	90	80.5085	40	95	86.0152	33.3127	97.9543	94.3222	Breeding material	United States, Idaho	1	-	+	-	-
CItr 13426	33	125.019	0	24	105	0	38	100	2.11905	31.6848	109.052	0.948567	Cultivar	United States, Idaho	4	+	+	+	+
CItr 13675	30	125.019	0	23	102.5	0	36.5	70	1.05556	29.9872	96.3712	0.545977	Breeding material	United States, Idaho	1	+	+	+	+
CItr 13676	35	100.019	0	24	82.5	0	41.5	92.5	0	33.4987	91.8562	0.146391	Breeding material	United States, Idaho	4	+	+	+	+
CItr 13695	29	115.019	0	19.5	110	0.847458	34.5	152.5	0	27.6848	129.292	0.4672	Breeding material	United States, Idaho	4	+	+	+	+
CItr 13846	33	125.019	0	24.5	100	0	39	100	0	32.243	107.101	0.146391	Cultivar	United States, Idaho	4	+	+	+	+
CItr 13866	34	120.019	55.814	24.5	112.5	41.5254	41	107.5	53.9683	33.243	113.807	49.8527	Breeding material	United States, Idaho	4	+	+	+	+
CItr 13867	30	125.019	0	22	122.5	0.847458	36	157.5	0	29.429	138.317	0.4672	Breeding material	United States, Idaho	4	+	+	+	+
CItr 13869	33	135.019	0	23.5	112.5	0	38	107.5	0	31.4987	117.101	0.146391	Breeding material	United States, Idaho	3	+	+	+	+
CItr 13870	30	125.019	0	22.5	107.5	0	36.5	105	0	29.8011	111.979	0.146391	Breeding material	United States, Idaho	3	+	+	+	+
CItr 13871	32	130.019	0	23.5	110	0	37.5	105	0	31.0569	114.052	0.146391	Breeding material	United States, Idaho	3	+	+	+	+
CItr 13873	32	130.019	0	23.5	112.5	0.847458	36.5	110	0	30.6848	116.979	0.4672	Breeding material	United States, Idaho	4	+	+	+	+
CItr 13976	35	115.019	0	25.5	85	0	40	92.5	0	33.4987	96.126	0.146391	Breeding material	United States, Idaho	1	+	+	+	+
CItr 14106	37	85.019	0	29	97.5	0	41.5	100	2.11905	35.8708	97.3413	0.948567	Breeding material	United States, Idaho	6	+	+	+	+
CItr 14577	36	90.019	88.3256	29	82.5	84.7458	40	80	105.063	35.0569	84.7827	92.2768	Breeding material	United States, Oregon	1	-	+	+	-
CItr 15175	41	100.019	93.0698	33	102.5	65.6575	47	75	62.1905	40.429	92.8317	71.1496	Cultivar	United States, Oregon	1	+	+	-	+
CItr 15317	33	130.019	0	25	117.5	0	39	105	0	32.429	116.979	0.146391	Cultivar	United States, Idaho	4	+	+	+	+
CItr 15338	34	140.019	0	27	117.5	0	40	110	0	33.8011	121.126	0.146391	Breeding material	United States, Idaho	4	+	+	+	+
CItr 15339	34	130.019	0	25.5	120	0	38.5	110	0	32.6848	119.905	0.146391	Breeding material	United States, Idaho	4	+	+	+	+
CItr 15579	38	100.019	118.744	29.5	97.5	77.1186	42.5	87.5	87.8333	36.6848	95.7582	91.4316	Breeding material	United States, Oregon	1	+	+	+	+
CItr 17247	39	115.019	0	31	115	0	43	107.5	4.23016	37.6848	113.685	1.74774	Breeding material	United States, Idaho	4	+	+	+	+
CItr 17253	35	120.019	0	27.5	117.5	0	40	105	0	34.243	114.783	0.146391	Breeding material	United States, Idaho	4	+	+	+	+
CItr 17270	31	135.019	0	23.5	112.5	0	37.5	110	0	30.8011	118.077	0.146391	Cultivar	United States, Idaho	4	+	+	+	+
CItr 17271	34	105.019	0	26	107.5	0	39.5	92.5	0	33.243	102.709	0.146391	Breeding material	United States, Washington	3	+	+	+	+
CItr 17299	34	85.019	0	24.5	82.5	0	40	77.5	5.29365	32.8708	82.7091	2.15033	Breeding material	United States, Idaho	3	+	+	+	+
CItr 17300	35	90.019	2.09302	26	87.5	2.54237	41.5	90	2.11905	34.243	90.6355	2.41937	Breeding material	United States, Idaho	3	+	+	+	+
CItr 17301	35	85.019	0	26.5	82.5	0	40	70	0	33.8708	79.7827	0.146391	Breeding material	United States, Idaho	3	+	+	+	+
CItr 17302	33	105.019	0	23.5	95	0	38	95	0	31.4987	98.8072	0.146391	Breeding material	United States, Idaho	3	+	+	+	+
CItr 17306	33	95.019	0	24.5	87.5	0	39	72.5	0	32.243	84.9053	0.146391	Breeding material	United States, Idaho	3	+	+	+	+
CItr 17308	35	85.019	0	23	80	0	40.5	65	0	32.7545	76.8562	0.146391	Breeding material	United States, Idaho	3	+	+	+	+
CItr 17311	35	80.019	39.3488	24	80	21.1864	41.5	65	31.746	33.4987	75.7582	29.7417	Breeding material	United States, Idaho	3	+	+	+	+
CItr 17727	33	115.019	0	23	105	0	37.5	97.5	0	31.1266	105.881	0.146391	Cultivar	United States, Idaho	2	+	+	+	+
CItr 17730	34	80.019	0	25	82.5	0	40.5	80	0	33.243	82.5865	0.146391	Breeding material	United States, Idaho	2	+	+	+	+
CItr 17731	37	115.019	6.83721	26	95	0.948647	40.5	95	15.873	34.3824	101.003	8.175	Breeding material	United States, Idaho	2	+	+	+	+
CItr 17734	38	120.019	0	30.5	112.5	0	43	97.5	0	37.243	109.905	0.146391	Breeding material	United States, Idaho	2	+	+	+	+
CItr 17838	34	100.019	0	25	90	0.847458	40.5	80	4.23016	33.243	89.9053	2.06855	Breeding material	United States, Idaho	4	+	+	+	+
CItr 17841	34	85.019	0	26	77.5	0	41	67.5	0	33.8011	76.8562	0.146391	Breeding material	United States, Idaho	2	+	+	+	+
CItr 17846	28	80.019	0	20.5	87.5	0	35.5	82.5	0	28.1732	85.5129	0.146391	Cultivar	United States, Utah	3	+	+	+	+
CItr 17860	33	105.019	0	25	100	0	40	92.5	0	32.8011	99.7827	0.146391	Cultivar	United States, Idaho	3	+	+	+	+
CItr 17877	32	115.019	0	24	110	0	39	75	0	31.8011	99.0524	0.146391	Breeding material	United States, Washington	4	+	+	+	+
CItr 17902	36	115.019	0	25	100	0	41.5	92.5	0	34.1266	101.979	0.146391	Cultivar	United States, Montana	2	+	+	+	+
CItr 4160	33	100.019	124.605	22	87.5	116.102	38	92.5	148.151	30.9406	93.8072	130.446	Cultivar	United States, Washington	1	-	+	-	-
CItr 4655	34	115.019	101.86	24	107.5	95.7627	37.5	100	86.0152	31.7545	107.832	95.5528	Cultivar	United States, Idaho	3	+	+	+	+
CItr 6703	35	130.019	0	24.5	105	0	40	100	2.11905	33.1266	110.151	0.948567	Bt3	United States, Washington	3	+	+	+	+
CItr 8275	35	115.019	0	25	110	0	40.5	97.5	2.11905	33.4987	107.832	0.948567	Cultivar	United States, Washington	1	+	+	-	+
CItr 8885	34	112.519	53.5814	24.25	110	19.4915	38.75	100	69.8413	32.2618	108.57	43.784	Cultivar	United States, Nebraska	4	+	+	+	+
CItr 9342	34	135.019	2.7907	26.5	115	2.54237	39	110	38.0952	33.243	119.052	16.2078	Uncertain improvement status	Russian Federation, Moscow	5	+	+	+	+
PI 11610	32	135.019	0	24	110	1.69492	37.5	97.5	0	31.243	112.224	0.788009	Bt4	United States, Kansas	3	+	+	+	+
PI 119333	34	82.519	0	24.5	98.75	0	40	102.5	0	32.755	98.1243	0.600209	Bt12	Turkey, Elazig	6	+	+	+	+
PI 166285	34	100.019	80.9302	22.5	100	66.1017	38.5	97.5	47.92	31.5685	100.636	65.9751	Landrace	Turkey, Sivas	2	+	+	+	+
PI 166313	32	125.019	35.3023	22	97.5	17.7966	38	97.5	31.746	30.6848	105.151	27.4756	Landrace	Turkey, Sivas	2	+	+	+	+
PI 166909	34	130.019	0	27.5	115	0	40.5	110	0	34.1732	117.954	0.146391	Landrace	Turkey, Tokat	2	+	+	+	+
PI 167699	32	130.019	0	21.5	102.5	0	38	95	13.754	30.4987	107.224	5.35302	Landrace	Turkey, Tokat	2	+	+	+	+
PI 172585	34	90.019	0	21	100	22.0339	38	97.5	59.2619	30.8242	98.4394	30.9213	Landrace	Turkey, Elazig	2	+	+	+	+
PI 173437	39	100.019	18.6279	29.75	92.5	4.41176	43.25	74.25	29.627	37.344	89.2383	16.2261	Btp	Turkey, Hakkari	6	+	+	+	+
PI 177870	34	95.019	129.349	23	80	75.4237	39.5	95	110.81	32.1266	90.7582	101.189	Landrace	Turkey, Elazig	2	+	+	+	+
PI 178003	34	110.019	0	23.5	100	0	40	87.5	0	32.4987	98.9298	0.146391	Breeding material	Turkey, Erzurum	2	+	+	+	+
PI 178167	26	110.019	95.8605	17	80	94.9025	29.9997	68.8639	129.396	23.7545	87.2241	110.211	Breeding material	Turkey, Erzurum	5	+	-	+	+
PI 178201	39	105.019	0	30	115	0	43	105	0	37.3127	110.513	0.146391	Landrace	Turkey, Erzincan	6	+	+	+	+
PI 178383	39	110.019	0	26.5	92.5	0	41.5	95	0	35.4521	98.9298	0.146391	Landrace	Turkey, Hakkari	6	+	+	+	+
PI 178741	33	85.019	89.8605	24.5	100	76.9596	37.5	92.5	118.714	31.6848	95.3903	96.0459	Breeding material	Turkey, Erzurum	5	-	+	+	-
PI 178789	34	85.019	66.6977	23.5	97.5	37.2881	38.5	100	67.7302	31.9406	97.3413	56.1018	Landrace	Turkey, Van	5	+	+	NA	+
PI 178796	33	70.019	49.2558	20	82.5	8.47458	37.5	95	27.6032	30.0103	86.2432	25.7676	Landrace	Turkey, Van	5	+	+	+	+
PI 181463	26	90.019	0	17.5	67.5	2.72397	28	90	1.05556	23.7545	82.8317	1.57715	Bt13	Sweden, Skane Ian	5	+	+	+	+
PI 182739	34	120.019	22.0465	24.5	107.5	27.1186	39	112.5	38.0952	32.4987	113.807	30.1883	Landrace	Turkey, Kars	5	+	-	+	+
PI 184232	33	130.019	47.0233	24.5	125	41.5254	38	115	50.0311	31.8708	123.807	46.2763	Landrace	Serbia	2	+	+	+	+
PI 191436	32	80.019	69.7674	21.5	77.5	81.3559	35.5	92.5	101.587	29.5685	85.5129	86.3463	Cultivar	United States, Oregon	1	-	+	+	-
PI 209794	35	115.019	82.7442	29	90	77.9661	41	80	100.825	35.1732	93.1995	86.5481	Bt0	Germany, Niedersachsen	1	-	+	+	-
PI 211657	33	130.019	0	23.5	112.5	0	39	110	0	31.8708	116.979	0.146391	Uncertain improvement status	Turkey	2	+	+	+	+
PI 265015	33	130.019	0	25	97.5	0.847458	40.5	105	2.11905	32.9872	109.175	1.26938	Landrace	Turkey, Elazig	2	+	+	+	+
PI 341631	34	130.019	0	25	112.5	0	38.5	107.5	2.11111	32.4987	116.003	0.945562	Landrace	Turkey, Bilecik	2	+	+	+	+
PI 341632	38	135.019	33.4884	29	115	56.7797	42	56	98.4127	36.3127	97.9821	67.0292	Landrace	Turkey, Bilecik	3	+	-	+	+
PI 345022	34	150.019	66.9767	24.5	117.5	77.9661	39	105	101.587	32.4987	121.371	84.3852	Landrace	Serbia	3	+	-	+	+
PI 345099	34	140.019	0	26	115	0	39	110	2.11905	33.0569	120.151	0.948567	Landrace	Serbia	3	+	+	+	+
PI 345102	38	140.019	0	30	117.5	0	42.5	107.5	0	36.8708	120.151	0.146391	Landrace	Serbia	3	+	-	+	+
PI 345106	35	140.019	0	26	120	0	36.9997	78.8639	0	32.8037	115.276	0.00817068	Landrace	Serbia	3	+	+	+	+
PI 345222	35	140.019	0	29	117.5	0	40.5	110	0	34.9872	121.126	0.146391	Landrace	Serbia	3	+	+	+	+
PI 345428	40	120.019	0	31.5	127.5	0	43	155	0	38.1266	138.194	0.146391	Landrace	Montenegro	3	+	+	+	+
PI 345480	37	120.019	0	31	122.5	0	42.5	107.5	0	36.9872	117.709	0.146391	Landrace	Serbia	3	+	+	+	+
PI 345500	38	130.019	0	31.5	122.5	1.69492	43	117.5	3.1746	37.6151	123.807	1.98977	Landrace	Serbia	3	+	+	+	+
PI 350052	33	145.019	0	25	127.5	4.23729	39.5	120	0	32.6151	130.028	1.75044	Landrace	Serbia	3	+	+	+	+
PI 350118	31	110.019	106.326	24	97.5	80.5085	37	87.5	123.81	30.8011	97.9543	103.317	Landrace	Serbia	1	-	+	+	-
PI 362423	33	135.019	34.8837	24.5	117.5	58.4746	38	105	96.2937	31.8708	118.077	67.2076	Landrace	Serbia	3	+	+	+	+
PI 362502	33	135.019	25.1163	24	120	12.7119	38	110	62.4365	31.6848	121.003	34.6947	Landrace	Serbia	3	+	+	+	+
PI 362566	37	145.019	0	30	120	0	41.5	107.5	0	36.243	122.224	0.146391	Landrace	Serbia	3	+	+	+	+
PI 362581	35	135.019	0	26	115	0	41.5	110	1.05556	34.243	119.052	0.545977	Landrace	Serbia	3	+	+	+	+
PI 362695	39	130.019	0	32	122.5	0.847458	44	112.5	0	38.429	121.856	0.4672	Landrace	Montenegro	3	+	+	+	+
PI 362701	35	140.019	78.1395	24.5	100	100.847	39.5	105	122.754	32.9406	112.347	103.771	Landrace	Montenegro	1	+	+	-	+
PI 362710	42	125.019	0	31.5	122.5	0	43.5	115	1.05556	38.8242	121.734	0.545977	Landrace	Montenegro	4	+	+	+	+
PI 372002	36	130.019	3.76744	27.5	95	0	42	100	27.5159	35.243	106.249	11.4777	Landrace	Turkey, Erzurum	6	+	+	+	+
PI 374510	35	130.019	88.3256	25	115	47.4576	40	97.5	87.8254	33.3127	113.077	72.8119	Landrace	Serbia	3	+	-	+	+
PI 374540	36	135.019	0	26.5	127.5	0	39.5	58.5	0	33.9406	103.835	0.146391	Landrace	Serbia	3	+	+	+	+
PI 374568	34	140.019	0	25	112.5	0	40	107.5	0	33.0569	118.2	0.146391	Landrace	Serbia	3	+	+	+	+
PI 378527	34	125.019	103.256	25	95	97.4576	39	97.5	102.643	32.6848	104.175	100.975	Landrace	Serbia	1	-	+	+	-
PI 422445	29	80.019	61.6744	18	105	58.4746	30	92.5	80.4206	25.4521	96.2432	67.706	Cultivar	Turkey	1	+	+	+	+
PI 470366	32	130.019	32.5116	22	97.5	38.9831	38	97.5	27.5079	30.6848	106.249	33.2136	Landrace	Turkey, Van	2	+	+	+	+
PI 470388	34	110.019	36.6977	24	97.5	80.5085	37	92.5	129.103	31.5685	99.9053	88.4094	Landrace	Turkey, Hakkari	5	+	+	+	+
PI 470389	34	115.019	19.3953	23.5	90	0	38.5	100	21.1667	31.9406	101.003	12.8701	Landrace	Turkey, Hakkari	5	+	+	+	+
PI 470394	35	110.019	14.2326	23.5	95	50	38.5	97.5	NA	32.1964	100.881	38.477	Landrace	Turkey, Hakkari	5	+	+	+	+
PI 470395	35	110.019	0	26	97.5	0	42.5	95	0	34.6151	100.881	0.146391	Landrace	Turkey, Hakkari	6	+	+	+	+
PI 470396	36	100.019	0	27.5	87.5	1.78215	41.5	102.5	5.58665	35.0569	97.7091	3.16617	Landrace	Turkey, Hakkari	6	+	+	+	+
PI 470437	32	120.019	27.907	23	102.5	22.8814	37.5	92.5	64.2546	30.8708	104.052	36.5877	Landrace	Turkey, Van	2	+	+	+	+
PI 470470	37	110.019	83.7209	25.5	92.5	111.017	39	95	87.8333	33.6382	98.9298	95.7571	Landrace	Turkey, Agri	5	+	+	-	+
PI 470481	34	110.019	57.6279	24	100	73.7288	38.5	95	95.2381	32.1266	101.856	78.1069	Landrace	Turkey, Kars	2	+	+	NA	+
PI 470541	25	80.019	1.67442	16.5	75	14.0808	25.5	77.5	3.1746	22.1964	78.6846	7.08522	Landrace	Turkey, Kars	2	-	+	+	-
PI 470577	34	120.019	0	24.5	107.5	0	39	100	0	32.4987	108.93	0.00817068	Cultivar	Turkey, Erzurum	1	+	+	+	+
PI 470690	33	115.019	0	25.5	100	0	40	85	0	32.9872	99.0524	0.146391	Landrace	Turkey, Sivas	2	+	+	+	+
PI 473548	33	90.019	0	23	80	0	35.5	70	0	30.3824	79.9053	0.146391	Breeding material	United States, Washington	3	+	+	+	+
PI 473552	34	90.019	0	24.5	72.5	0	38.5	75	0	32.3127	78.9298	0.146391	Breeding material	United States, Washington	3	+	+	+	+
PI 476212	37	120.019	0	29	100	0	42	95	2.11905	36.0569	104.052	0.948567	Bt-Unknown-173438	United States, Idaho	6	+	+	+	+
PI 494095	35	85.019	0	25	80	0	41	75	0	33.6848	80.7582	0.146391	Cultivar	United States, Washington	2	+	+	+	+
PI 497672	35	95.019	0	24.5	82.5	0	39.5	80	4.23016	32.9406	85.8808	1.74774	Cultivar	United States, Oregon	1	-	+	+	-
PI 503552	40	75.019	15.7674	29.5	67.5	27.9661	42.5	70	19.0476	37.1964	71.7336	21.7734	Breeding material	United States, Washington	3	+	+	+	+
PI 518901	34	120.019	0	25	112.5	0	39	105	0	32.6848	112.832	0.146391	Breeding material	United States, Idaho	4	+	+	+	+
PI 518904	33	110.019	0	23	110	0	37	102.5	0	30.9406	108.685	0.146391	Breeding material	United States, Idaho	4	+	+	+	+
PI 518907	33	130.019	0	21	112.5	0	37	107.5	1.05556	30.1964	116.003	0.545977	Breeding material	United States, Idaho	4	+	+	+	+
PI 518911	35	105.019	0	24	100	0	40.5	95	0	33.1266	100.758	0.146391	Breeding material	United States, Idaho	4	+	+	+	+
PI 518914	42	110.019	0	32	117.5	0	46	95	0	39.9406	108.685	0.146391	Breeding material	United States, Idaho	4	+	+	+	+
PI 518917	34	120.019	0	24.5	107.5	0	40	53.5	0	32.8708	90.7859	0.146391	Breeding material	United States, Idaho	4	+	+	+	+
PI 518964	35	105.019	0	29.5	90	0	41.5	102.5	0	35.5453	99.7827	0.146391	Breeding material	United States, Oregon	1	+	+	+	+
PI 518985	40	70.019	0	31.5	77.5	0	43	75	0	38.1266	76.4884	0.146391	Breeding material	United States, Washington	3	+	+	+	+
PI 518988	33	130.019	0	25.5	110	0	38.5	102.5	0	32.429	113.077	0.146391	Breeding material	United States, Idaho	4	+	+	+	+
PI 518989	35	135.019	0	25.5	110	0	39.5	100	3.1746	33.3127	113.2	1.34815	Breeding material	United States, Idaho	4	+	+	+	+
PI 518990	34	120.019	0	24	105	0	39	107.5	1.05556	32.3127	110.881	0.545977	Breeding material	United States, Idaho	4	+	+	+	+
PI 518991	33	120.019	0	25	110	0	39.5	100	1.05556	32.6151	109.905	0.545977	Breeding material	United States, Idaho	4	+	+	+	+
PI 518992	34	130.019	0	24	107.5	0	39	105	0	32.3127	113.077	0.146391	Breeding material	United States, Idaho	4	+	+	+	+
PI 518995	33	120.019	64.7442	24	105	61.8644	38	102.5	96.3016	31.6848	108.93	75.7466	Breeding material	United States, Idaho	4	+	+	NA	+
PI 518997	33	120.019	0	23	102.5	0	37.5	107.5	0	31.1266	109.905	0.146391	Breeding material	United States, Idaho	4	+	+	+	+
PI 518998	33	130.019	0	24.5	107.5	0.847458	38.5	105	0	32.0569	113.077	0.4672	Breeding material	United States, Idaho	4	+	+	+	+
PI 518999	38	115.019	0	29.5	105	0	42	102.5	0	36.4987	107.832	0.146391	Breeding material	United States, Idaho	4	+	+	+	+
PI 519000	34	120.019	0	25	105	0	38.5	100	0	32.4987	107.954	0.146391	Breeding material	United States, Idaho	4	+	+	+	+
PI 519001	34	135.019	0	26	120	0	39.5	125	0	33.243	126.856	0.146391	Breeding material	United States, Idaho	4	+	+	+	+
PI 519002	34	130.019	19.9535	25	115	10.1695	39	105	19.0476	32.6848	116.003	16.0532	Breeding material	United States, Idaho	3	+	+	+	+
PI 519051	29	120.019	0	20.5	102.5	4.23729	36.5	100	0	28.8011	106.979	1.75044	Breeding material	United States, Montana	2	+	+	+	+
PI 519123	32	100.019	0	20.5	95	0	37	90	1.05556	29.7545	95.7582	0.545977	Breeding material	United States, Montana	6	+	+	+	+
PI 519290	35	75.019	92.5116	25	92.5	47.4576	39	100	33.1105	32.9406	93.1942	56.9024	Breeding material	United States, Oregon	1	-	+	+	-
PI 542575	34	95.019	1.95349	24	92.5	0	39	100	0	32.3127	97.5865	0.620874	Breeding material	United States, Oregon	2	+	+	+	+
PI 542576	34	90.019	0	22.5	82.5	0	39	87.5	1.05556	31.7545	87.7091	0.545977	Breeding material	United States, Oregon	1	+	+	+	+
PI 542583	34	110.019	11.5814	23.5	97.5	5.06168	37	100	19.0476	31.3824	102.832	12.0861	Landrace	Turkey, Hakkari	5	+	+	+	+
PI 542584	38	85.019	0	25	95	0	42	97.5	0	34.8242	95.3903	0.146391	Landrace	Turkey, Hakkari	6	+	+	+	+
PI 542585	33	110.019	0	24	90	0	39.5	105	2.11905	32.243	101.856	0.948567	Landrace	Turkey, Kars	2	+	+	+	+
PI 554097	35	110.019	84.6977	24.5	85	56.7797	38.5	72.5	93.119	32.5685	87.2241	77.4635	Bt2	United States, Oregon	1	-	+	+	-
PI 554099	35	120.019	13.3953	28.5	112.5	3.38983	42	105	13.754	35.3593	112.832	9.88986	Bt9	United States, Oregon	2	-	+	+	-
PI 554100	40	125.019	44.6512	32.5	118.75	48.7288	43.75	92.5	NA	39.0083	112.397	49.9337	Bt7	United States, Oregon	1	-	+	+	-
[truncated: 89 more rows]

## Sheet: ESM_7
Supplementary File 7: Marker haplotypes of accessions with high resistance levels (<1%) against both dwarf bunt and common bunt for a dwarf-bunt resistance QTL on chromosome 6D identified by Gordon et al. (2020), a dwarf-bunt resistance QTL on chromosome 6DL identified by Wang et al. (2019), a QTL for resistance against both dwarf and common bunt identified by Muellner et al. (2020) and the four …
[truncated: 28 more rows]
